# Supplementary material for: A Familial X‐Linked Disorder of Sexual Development in Thoroughbred Horses Associated With a Novel Androgen Receptor Splice‐Site Variant
Source: Anim Genet. 2026 Apr 26;57:e70112. doi: 10.1002/age.70112 (PMC13111716; doi:10.1002/age.70112)
Supplement: Supplementary file 1 — Table S1: List of all 108 horse genomes of various breeds sequenced as part of the ongoing Swiss Comparative Equine Resequencing project. [file AGE-57-0-s001.xlsx]

## Sheet: TableS1
Table S1. List of all 108 horse genomes of different breeds sequenced as part of the ongoing Swiss Comparative Equine Resequencing project.
The affected case is highlighted in gray.
Sample ID	Sex	Breed	Study accession	Sample accession	Average genome read depth
20232658	m	Thoroughbred	PRJEB14779	SAMEA120226917	24.81
AKT001	m	Akhal-Teke	PRJEB14779	SAMEA4075241	31.18
AKT003	f	Akhal-Teke	PRJEB14779	SAMEA4075242	21.17
AKT004	m	Akhal-Teke	PRJEB14779	SAMEA4075243	18.61
AKT006	m	Akhal-Teke	PRJEB14779	SAMEA4075244	20.61
APH053	f	American Paint Horse	PRJEB14779	SAMEA4822838	17.51
AS002	f	American Standardbred	PRJEB14651	SAMEA4059124	21.69
AV145	f	Arabian	PRJEB14779	SAMEA4075245	28.08
AV158	m	Polish Warmblood	PRJEB14779	SAMEA104357339	18.18
BW01	m	Badenwürttembergisches Warmblut	PRJEB14779	SAMEA4351921	17.07
BY01	m	Bayrisches Warmblut	PRJEB14779	SAMEA4351922	17.43
DR011	m	German Riding Pony	PRJEB14779	SAMEA104357340	11.89
DR033	f	German Riding Pony	PRJEB14779	SAMEA104357337	30.75
DR035	m	German Riding Pony	PRJEB14779	SAMEA5600769	23.29
ECA0469	m	Traber	PRJEB14779	SAMEA6135894	32.33
ECA0470	f	Traber	PRJEB14779	SAMEA6135895	24.83
ECA0471	m	Traber	PRJEB14779	SAMEA6135896	27.54
ECA0562	f	Swiss Warmblood	PRJEB14779	SAMEA112839431	22.19
ECA0740	m	Icelandic	PRJEB14779	SAMEA116099404	24.89
ECA472	m	American Quarter Horse	PRJEB14779	SAMEA112839430	23.1
ECA737	m	Selle Français	PRJEB14779	SAMEA112839435	25.04
EMO004	f	Holsteiner	PRJEB14779	SAMEA4822841	25.41
EMO080	m	Holsteiner	PRJEB14779	SAMEA4822842	15.86
EMO081		Holsteiner	PRJEB14779	SAMEA4822843	19.48
EMO082	f	Holsteiner	PRJEB14779	SAMEA4822844	9.12
EQ053	m	Morgan Horse	PRJEB14779	SAMEA104357341	13.55
FM0001	f	Franches-Montagnes	PRJEB14779	SAMEA4075246	23.83
FM0238	m	Franches-Montagnes	PRJEB14779	SAMEA4075247	14.93
FM0334	m	Franches-Montagnes	PRJEB14779	SAMEA4075248	10.95
FM0431	m	Franches-Montagnes	PRJEB10098	SAMEA3498896	13.12
FM0450	m	Franches-Montagnes	PRJEB10098	SAMEA3498899	17.55
FM0467	m	Franches-Montagnes	PRJEB10098	SAMEA3498895	17.3
FM0474	m	Franches-Montagnes	PRJEB14779	SAMEA4075265	18.23
FM0512	m	Franches-Montagnes	PRJEB14779	SAMEA4075249	15.35
FM0570	m	Franches-Montagnes	PRJEB14779	SAMEA4075250	15.3
FM0664	f	Franches-Montagnes	PRJEB14779	SAMEA4075251	7.17
FM0673	f	Franches-Montagnes	PRJEB14779	SAMEA4075252	19.57
FM1030	m	Franches-Montagnes	PRJEB10098	SAMEA3498898	19.63
FM1041	m	Franches-Montagnes	PRJEB10098	SAMEA3498893	9.23
FM1048	f	Franches-Montagnes	PRJEB14779	SAMEA104357335	9.92
FM1176	m	Franches-Montagnes	PRJEB14779	SAMEA4075253	15.41
FM1178	m	Franches-Montagnes	PRJEB14779	SAMEA4075254	13.33
FM1190	m	Franches-Montagnes	PRJEB10098	SAMEA3498892	18.83
FM1215	f	Franches-Montagnes	PRJEB14779	SAMEA4075255	12.71
FM1339	f	Franches-Montagnes	PRJEB14779	SAMEA4075256	16.63
FM1369	f	Franches-Montagnes	PRJEB14779	SAMEA4075257	15.49
FM1435	m	Franches-Montagnes	PRJEB14779	SAMEA4075258	14.63
FM1459	f	Franches-Montagnes	PRJEB14779	SAMEA4075259	15.84
FM1625	m	Franches-Montagnes	PRJEB14779	SAMEA104357336	15.86
FM1785	m	Franches-Montagnes	PRJEB10098	SAMEA3498897	16.88
FM1798	m	Franches-Montagnes	PRJEB10098	SAMEA3498888	26.37
FM1932	m	Franches-Montagnes	PRJEB10098	SAMEA3498889	12.7
FM1948	m	Franches-Montagnes	PRJEB10098	SAMEA3498890	10.28
FM1951	m	Franches-Montagnes	PRJEB10098	SAMEA3498894	21.87
FM2218	m	Franches-Montagnes	PRJEB10098	SAMEA3498891	14.29
FM2250	m	Franches-Montagnes	PRJEB14779	SAMEA112359676	25.11
FM3162	m	Franches-Montagnes	PRJEB14779	SAMEA112839428	15.78
FM3163	m	Franches-Montagnes	PRJEB14779	SAMEA112839429	15.01
FM3167	f	Franches-Montagnes	PRJEB14779	SAMEA6135897	16.65
FM3209	m	Franches-Montagnes	PRJEB14779	SAMEA112839432	28.24
FM3412	f	Franches-Montagnes	PRJEB14779	SAMEA112839433	18.57
FM3413	f	Franches-Montagnes	PRJEB14779	SAMEA112839434	19.85
HAN01	m	Hannoveraner	PRJEB14779	SAMEA4351923	13.02
HF002	f	Haflinger	PRJEB14779	SAMEA104357348	24.94
HF003	f	Haflinger	PRJEB14779	SAMEA104357349	29.7
HF0004	m	Haflinger	PRJEB14779	SAMEA104357350	23.34
HF10	f	Haflinger	PRJEB14779	SAMEA4075260	10.09
HN001	m	Hannoveraner	PRJEB14779	SAMEA104357344	42.25
HOL01	m	Holsteiner	PRJEB14779	SAMEA4351924	20.26
HOL02	m	Holsteiner	PRJEB14779	SAMEA4351925	12.74
HS004_WGA	m	Holsteiner	PRJEB14779	SAMEA104357342	16.91
IS074	m	Icelandic	PRJEB9139	SAMEA3355589	10.42
IS079	m	Icelandic	PRJEB14779	SAMEA4822840	24.87
KWPN1	m	Koninklijk Warmbloed Paard Nederland	PRJEB14779	SAMEA4075261	12.64
NO180	m	Noriker	PRJEB14779	SAMEA104357347	35.22
OL008	m	Oldenburger	PRJEB14779	SAMEA104357343	15.95
OLD01	m	Oldenburger	PRJEB14779	SAMEA4351926	19.66
OLD02	m	Oldenburger	PRJEB14779	SAMEA4351927	16.33
P1	m	Holsteiner	PRJEB14779	SAMEA4351932	15.38
QH070	f	Quarter Horse	PRJEB14779	SAMEA4075262	34.18
QH224	m	Quarter Horse	PRJEB14779	SAMEA4075263	32.35
QH225	m	Quarter Horse	PRJEB14779	SAMEA4075264	18.29
RAO310	m	Swiss Warmblood	PRJEB14779	SAMEA4351933	32.87
RAO441	m	Swiss Warmblood	PRJEB14779	SAMEA4351934	33.64
SAM1574	f	Arabian	PRJEB14779	SAMEA104357346	43.45
SPH020	f	Shetland Pony	PRJEB9269	SAMEA3367610	25.77
SPH041	f	Shetland Pony	PRJEB9267	SAMEA3367609	23.49
SPH155	f	Shetland Pony	PRJEB14779	SAMEA4822839	20.82
SW024	f	Swiss Warmblood	PRJEB14779	SAMEA4075266	12.41
SW033	m	Swiss Warmblood	PRJEB14779	SAMEA104357351	26.85
SW080	f	Swiss Warmblood	PRJEB14779	SAMEA112839426	18.41
SW081	f	Swiss Warmblood	PRJEB14779	SAMEA112839427	15.97
TB049	m	Vollblut	PRJEB14779	SAMEA4552432	20.04
TRA01	m	Trakehner	PRJEB14779	SAMEA4351928	11.72
TRA02	m	Trakehner	PRJNA353919	SRS1818810	22.74
TRH056	f	Trakehner	PRJEB16012	SAMEA104399644	27.78
UKH11	f	American Paint Horse	PRJEB12979	SAMEA3889831	11.1
UKH16	f	American Paint Horse	PRJEB12979	SAMEA3889832	21.41
UKH29	m	American Paint Horse	PRJEB12979	SAMEA3889833	15.88
UKH3	f	Crossbred (Warmblood/Quarter Horse)	PRJEB12984	SAMEA3890331	18.4
UKH4	f	Crossbred (Warmblood/Quarter Horse)	PRJEB12979	SAMEA3889830	19.84
WF01	m	Westfale	PRJEB14779	SAMEA4351930	21.1
WF02	m	Westfale	PRJEB14779	SAMEA4351931	16.18
WP006	f	Welsh Pony	PRJEB14779	SAMEA104357338	17.21
WP007	f	Welsh Pony	PRJEB14779	SAMEA104357345	15.63
FM3678	f	Franches-Montagnes	PRJEB14779	SAMEA115753422	18.91
ECA0770	m	Trakehner	PRJEB14779	SAMEA115999764	20.93
FM3739	f	Franches-Montagnes	PRJEB14779	SAMEA115999765	29.37
