# Supplementary material for: A Familial X‐Linked Disorder of Sexual Development in Thoroughbred Horses Associated With a Novel Androgen Receptor Splice‐Site Variant
Source: Anim Genet. 2026 Apr 26;57:e70112. doi: 10.1002/age.70112 (PMC13111716; doi:10.1002/age.70112)
Supplement: Supplementary file 2 — Table S2: List of private variants in the affected horse obtained after the comparison to 107 horse genomes of different breeds. [file AGE-57-0-s002.xlsx]

## Sheet: TableS2
Table S2. List of private variants in the affected horse obtained after the comparison to 107 horse genomes of different breeds.
The candidate causal variant is highlighted in gray.
Chromosome	Position	Reference allele	Alternative allele	Case genotype	Predicted effect	Impact	Gene	Feature	HGVS_C	HGVS_P	VarElect score for directly related genes
5	34927439	G	C	1/1	missense_variant	MODERATE	LOC138915106	XM_070266906.1	c.1166C>G	p.Ser389Cys
8	642455	C	CCTCACGGCCCACAGAGTG	1/1	conservative_inframe_insertion	MODERATE	LOC138925459	XM_070275924.1	c.403_420dupCACTCTGTGGGCCGTGAG	p.Glu140_Asp141insHisSerValGlyArgGlu
8	3197121	A	C	1/1	missense_variant	MODERATE	LOC100054057	XM_023646744.2	c.1450T>G	p.Ser484Ala
8	3197145	G	C	1/1	missense_variant	MODERATE	LOC100054057	XM_023646744.2	c.1426C>G	p.Leu476Val
8	3197148	A	G	1/1	missense_variant	MODERATE	LOC100054057	XM_023646744.2	c.1423T>C	p.Phe475Leu
8	3197174	A	G	1/1	missense_variant	MODERATE	LOC100054057	XM_023646744.2	c.1397T>C	p.Ile466Thr
8	3197178	C	T	1/1	missense_variant&splice_region_variant	MODERATE	LOC100054057	XM_023646744.2	c.1393G>A	p.Val465Ile
8	14940198	A	G	1/1	missense_variant	MODERATE	LOC111774625	XM_070219970.1	c.116T>C	p.Val39Ala
8	14940199	C	T	1/1	missense_variant	MODERATE	LOC111774625	XM_070219970.1	c.115G>A	p.Val39Met
8	14940210	C	T	1/1	missense_variant	MODERATE	LOC111774625	XM_070219970.1	c.104G>A	p.Arg35His
8	14940221	C	T	1/1	missense_variant	MODERATE	LOC111774625	XM_070219970.1	c.93G>A	p.Met31Ile
8	14940222	A	C	1/1	missense_variant	MODERATE	LOC111774625	XM_070219970.1	c.92T>G	p.Met31Arg
13	3941540	C	A	1/1	missense_variant	MODERATE	PAPOLB	XM_023655189.2	c.12G>T	p.Leu4Phe
X	15473990	G	C	-/1	missense_variant	MODERATE	MAP7D2	XM_023634485.2	c.1291C>G	p.Leu431Val
X	64377280	T	C	-/1	splice_donor_variant&intron_variant	HIGH	AR	NM_001163891.1	c.2204+2T>C		32.48
1	4244187	G	A	0/1	missense_variant	MODERATE	GLRX3	XM_023636889.2	c.362C>T	p.Pro121Leu
1	11697842	A	G	0/1	missense_variant	MODERATE	NSMCE4A	XM_023638217.2	c.874A>G	p.Ile292Val
1	14188899	G	T	0/1	missense_variant	MODERATE	EIF3A	XM_023638589.2	c.3632G>T	p.Gly1211Val
1	16343117	T	C	0/1	missense_variant	MODERATE	PNLIP	NM_001163949.1	c.1289A>G	p.Lys430Arg
1	22020907	G	C	0/1	missense_variant	MODERATE	ADD3	XM_001497076.5	c.320C>G	p.Thr107Ser
1	27732635	C	T	0/1	missense_variant	MODERATE	PDCD11	NM_001309513.2	c.2812G>A	p.Val938Ile
1	27732647	C	T	0/1	missense_variant	MODERATE	PDCD11	NM_001309513.2	c.2800G>A	p.Glu934Lys
1	30274231	A	C	0/1	missense_variant	MODERATE	SCD	XM_001500364.5	c.736T>G	p.Leu246Val
1	30274237	G	T	0/1	missense_variant	MODERATE	SCD	XM_001500364.5	c.730C>A	p.His244Asn
1	30274239	G	T	0/1	missense_variant	MODERATE	SCD	XM_001500364.5	c.728C>A	p.Pro243Gln
1	79531407	C	A	0/1	missense_variant	MODERATE	ACTA1	NM_001317258.1	c.766C>A	p.Arg256Ser
1	99468438	T	C	0/1	missense_variant	MODERATE	NRG3	XM_023648898.2	c.670A>G	p.Ile224Val
1	99468440	G	C	0/1	missense_variant	MODERATE	NRG3	XM_023648898.2	c.668C>G	p.Ala223Gly
1	104853593	AC	A	0/1	frameshift_variant	HIGH	UNC45A	XM_014733928.3	c.617delC	p.Thr206fs
1	104943369	G	A	0/1	missense_variant	MODERATE	NGRN	XM_001502846.4	c.514C>T	p.Pro172Ser
1	104943393	A	G	0/1	missense_variant	MODERATE	NGRN	XM_001502846.4	c.490T>C	p.Ser164Pro
1	105895204	T	C	0/1	missense_variant	MODERATE	RLBP1	XM_023650202.2	c.296T>C	p.Phe99Ser
1	122069374	C	A	0/1	stop_gained	HIGH	LOC138924307	XM_070268479.1	c.575C>A	p.Ser192*
1	125990445	C	T	0/1	missense_variant	MODERATE	LOC138915139	XM_070268678.1	c.227G>A	p.Gly76Glu
1	126494079	C	A	0/1	missense_variant	MODERATE	LOC111775605	XM_023652163.2	c.2619G>T	p.Lys873Asn
1	126502421	T	C	0/1	missense_variant	MODERATE	LOC111775605	XM_023652159.2	c.2008A>G	p.Ile670Val
1	126675485	T	A	0/1	missense_variant	MODERATE	LOC138917134	XM_070231936.1	c.1340A>T	p.Glu447Val
1	128025243	AC	A	0/1	frameshift_variant	HIGH	MINAR1	XM_014734128.3	c.2518delG	p.Val840fs
1	130172861	A	C	0/1	missense_variant	MODERATE	SCAPER	NM_001308959.2	c.2610T>G	p.Asn870Lys
1	131380560	A	G	0/1	missense_variant	MODERATE	CSPG4	XM_005602901.4	c.790A>G	p.Ile264Val
1	131380562	T	G	0/1	missense_variant	MODERATE	CSPG4	XM_005602901.4	c.792T>G	p.Ile264Met
1	142431059	C	G	0/1	missense_variant	MODERATE	TLN2	XM_014733805.3	c.3136G>C	p.Ala1046Pro
1	148171794	A	G	0/1	missense_variant	MODERATE	RFX7	XM_001500738.7	c.2122A>G	p.Ser708Gly
1	148171818	T	C	0/1	missense_variant	MODERATE	RFX7	XM_001500738.7	c.2146T>C	p.Ser716Pro
1	148171833	A	G	0/1	missense_variant	MODERATE	RFX7	XM_001500738.7	c.2161A>G	p.Met721Val
1	148171835	G	A	0/1	missense_variant	MODERATE	RFX7	XM_001500738.7	c.2163G>A	p.Met721Ile
1	148171852	C	T	0/1	missense_variant	MODERATE	RFX7	XM_001500738.7	c.2180C>T	p.Thr727Ile
1	148171855	T	G	0/1	missense_variant	MODERATE	RFX7	XM_001500738.7	c.2183T>G	p.Val728Gly
1	148171864	G	A	0/1	missense_variant	MODERATE	RFX7	XM_001500738.7	c.2192G>A	p.Arg731Gln
1	148171887	A	G	0/1	missense_variant	MODERATE	RFX7	XM_001500738.7	c.2215A>G	p.Ile739Val
1	148171891	C	T	0/1	missense_variant	MODERATE	RFX7	XM_001500738.7	c.2219C>T	p.Thr740Ile
1	148171897	G	A	0/1	missense_variant	MODERATE	RFX7	XM_001500738.7	c.2225G>A	p.Gly742Asp
1	148171903	T	C	0/1	missense_variant	MODERATE	RFX7	XM_001500738.7	c.2231T>C	p.Val744Ala
1	148171906	C	T	0/1	missense_variant	MODERATE	RFX7	XM_001500738.7	c.2234C>T	p.Ser745Leu
1	157633568	G	C	0/1	missense_variant	MODERATE	SPG11	XM_070237562.1	c.883G>C	p.Asp295His
1	166670934	A	G	0/1	missense_variant	MODERATE	FMN1	XM_001918314.5	c.1315T>C	p.Ser439Pro
1	166670935	C	G	0/1	missense_variant	MODERATE	FMN1	XM_001918314.5	c.1314G>C	p.Glu438Asp
1	167770577	C	A	0/1	missense_variant	MODERATE	LPCAT4	XM_001503695.6	c.1511G>T	p.Arg504Leu
1	171481435	A	ATCC	0/1	disruptive_inframe_insertion	MODERATE	SALL2	XM_001505164.5	c.2304_2306dupGGA	p.Glu768dup
1	171481487	G	T	0/1	stop_gained	HIGH	SALL2	XM_001505164.5	c.2255C>A	p.Ser752*
1	171481488	A	G	0/1	missense_variant	MODERATE	SALL2	XM_001505164.5	c.2254T>C	p.Ser752Pro
1	173158507	T	C	0/1	missense_variant	MODERATE	LOC138919098	unassigned_transcript_84	c.137T>C	p.Met46Thr
1	173158512	C	G	0/1	missense_variant	MODERATE	LOC138919098	unassigned_transcript_84	c.142C>G	p.Gln48Glu
1	174053347	C	A	0/1	missense_variant	MODERATE	ACIN1	XM_001494104.6	c.3870G>T	p.Glu1290Asp
1	174053374	G	T	0/1	missense_variant	MODERATE	ACIN1	XM_001494104.6	c.3843C>A	p.Asp1281Glu
1	174062062	C	A	0/1	missense_variant	MODERATE	ACIN1	XM_001494104.6	c.2375G>T	p.Ser792Ile
1	174377662	C	G	0/1	missense_variant	MODERATE	NGDN	XM_001492106.6	c.856C>G	p.Pro286Ala
1	174377663	C	T	0/1	missense_variant	MODERATE	NGDN	XM_001492106.6	c.857C>T	p.Pro286Leu
1	174377832	G	A	0/1	missense_variant	MODERATE	NGDN	XM_001492106.6	c.883G>A	p.Val295Ile
1	174377856	A	C	0/1	missense_variant	MODERATE	NGDN	XM_001492106.6	c.907A>C	p.Lys303Gln
1	176751605	T	G	0/1	missense_variant	MODERATE	LOC100052638	XM_014734180.3	c.716T>G	p.Ile239Arg
1	178506357	GCGGGCAGGGGGGGGGGGCAACCGGCGGGGGGACGAGGGGGGGGGCGCGTGAGGGTGTGTGCGCGTGCGTGTGCGCGGGGGCGCGCGC	G	0/1	bidirectional_gene_fusion	HIGH	LOC138925122&NOVA1	NOVA1	n.178506444_178506358delGCGCGCGCCCCCGCGCACACGCACGCGCACACACCCTCACGCGCCCCCCCCCTCGTCCCCCCGCCGGTTGCCCCCCCCCCCTGCCCG
1	194894104	A	T	0/1	missense_variant	MODERATE	RPL10L	XM_001495230.4	c.181T>A	p.Ser61Thr
1	194894107	G	T	0/1	missense_variant	MODERATE	RPL10L	XM_001495230.4	c.178C>A	p.Leu60Ile
1	194894116	G	A	0/1	missense_variant	MODERATE	RPL10L	XM_001495230.4	c.169C>T	p.His57Tyr
1	194894122	C	T	0/1	missense_variant	MODERATE	RPL10L	XM_001495230.4	c.163G>A	p.Asp55Asn
1	194894130	A	AAG	0/1	frameshift_variant	HIGH	RPL10L	XM_001495230.4	c.154_155insCT	p.Met52fs
1	194894132	G	GGA	0/1	frameshift_variant	HIGH	RPL10L	XM_001495230.4	c.152_153insTC	p.Met52fs
1	194894134	GCC	G	0/1	frameshift_variant	HIGH	RPL10L	XM_001495230.4	c.149_150delGG	p.Gly50fs
1	194894139	C	A	0/1	missense_variant	MODERATE	RPL10L	XM_001495230.4	c.146G>T	p.Cys49Phe
1	194894142	AGC	A	0/1	frameshift_variant	HIGH	RPL10L	XM_001495230.4	c.141_142delGC	p.Cys49fs
1	194894155	C	CAACACCAG	0/1	frameshift_variant	HIGH	RPL10L	XM_001495230.4	c.129_130insCTGGTGTT	p.Asp44fs
1	194894158	CTTT	C	0/1	conservative_inframe_deletion	MODERATE	RPL10L	XM_001495230.4	c.124_126delAAA	p.Lys42del
1	194894162	GGCCTT	G	0/1	frameshift_variant	HIGH	RPL10L	XM_001495230.4	c.118_122delAAGGC	p.Lys40fs
1	194894211	G	C	0/1	missense_variant	MODERATE	RPL10L	XM_001495230.4	c.74C>G	p.Ala25Gly
1	198352700	G	T	0/1	missense_variant	MODERATE	PYGL	NM_001145889.1	c.2150C>A	p.Ala717Asp
1	198352704	C	T	0/1	missense_variant	MODERATE	PYGL	NM_001145889.1	c.2146G>A	p.Val716Ile
2	4737501	A	C	0/1	missense_variant	MODERATE	DHCR24	NM_001163951.2	c.440A>C	p.Asn147Thr	1.03
2	6029926	C	CGCT	0/1	disruptive_inframe_insertion	MODERATE	LRP8	XM_023629749.2	c.62_64dupTGC	p.Leu21dup
2	12147071	C	T	0/1	missense_variant	MODERATE	NSUN4	XM_070260029.1	c.187G>A	p.Gly63Arg
2	24477770	C	T	0/1	missense_variant	MODERATE	MARCKSL1	XM_023634355.2	c.239C>T	p.Ala80Val
2	24477772	G	C	0/1	missense_variant	MODERATE	MARCKSL1	XM_023634355.2	c.241G>C	p.Ala81Pro
2	31197764	T	C	0/1	missense_variant	MODERATE	ELOA	NM_001252407.2	c.715A>G	p.Met239Val
2	31197777	C	A	0/1	missense_variant	MODERATE	ELOA	NM_001252407.2	c.702G>T	p.Gln234His
2	47737743	T	G	0/1	missense_variant	MODERATE	SKI	NM_001081818.1	c.274A>C	p.Met92Leu
2	62443609	G	C	0/1	missense_variant	MODERATE	CLU	NM_001081944.1	c.459C>G	p.Ile153Met
2	66196528	A	ATG	0/1	frameshift_variant	HIGH	FDFT1	XM_001915448.5	c.998_999insTG	p.Thr334fs	1.03
2	66196530	ACC	A	0/1	frameshift_variant	HIGH	FDFT1	XM_001915448.5	c.1002_1003delCC	p.Leu335fs	1.03
2	66204120	A	G	0/1	missense_variant	MODERATE	FDFT1	XM_001915448.5	c.1255A>G	p.Asn419Asp	1.03
2	66204138	G	A	0/1	missense_variant	MODERATE	FDFT1	XM_001915448.5	c.1273G>A	p.Gly425Ser	1.03
2	68517198	GGAA	G	0/1	disruptive_inframe_deletion	MODERATE	HMGB2	XM_023636290.2	c.576_578delAGA	p.Glu193del
2	68517243	A	T	0/1	missense_variant	MODERATE	HMGB2	XM_023636290.2	c.618A>T	p.Glu206Asp
2	106902424	GA	G	0/1	frameshift_variant	HIGH	MFSD8	XM_001501730.7	c.61delA	p.Ser21fs
2	106902427	G	T	0/1	missense_variant	MODERATE	MFSD8	XM_001501730.7	c.62G>T	p.Ser21Ile
2	111650831	TG	T	0/1	frameshift_variant	HIGH	BLTP1	XM_023636601.2	c.10628delC	p.Pro3543fs
3	9659673	C	T	0/1	missense_variant	MODERATE	CX3CL1	XM_005608282.4	c.926C>T	p.Pro309Leu
3	17452884	C	G	0/1	missense_variant	MODERATE	PDP2	NM_001257150.1	c.1468C>G	p.Pro490Ala
3	17720120	A	ACACCCTTGATACAGGAAATACCAACGGCACCAGGGCGAATGAGACCG	0/1	frameshift_variant	HIGH	FHOD1	XM_014738399.3	c.2287_2288insCGGTCTCATTCGCCCTGGTGCCGTTGGTATTTCCTGTATCAAGGGTG	p.Phe763fs
3	24153862	G	T	0/1	splice_acceptor_variant&intron_variant	HIGH	LOC100068875	XM_070263125.1	c.94-1G>T
3	24153870	C	A	0/1	missense_variant	MODERATE	LOC100068875	XM_070263125.1	c.101C>A	p.Pro34His
3	24153877	T	A	0/1	missense_variant	MODERATE	LOC100068875	XM_070263125.1	c.108T>A	p.His36Gln
3	24153878	T	C	0/1	missense_variant	MODERATE	LOC100068875	XM_070263125.1	c.109T>C	p.Cys37Arg
3	24153880	C	A	0/1	stop_gained	HIGH	LOC100068875	XM_070263125.1	c.111C>A	p.Cys37*
3	36018805	G	GACGTAAGGCCCGGCAAGCCAAGGCGCGCCGCATCGCCCCGCGCCCCGCGTCGGGTCCCATCCGGCCCATC	0/1	splice_donor_variant&intron_variant	HIGH	RPL13	XM_005608504.4	c.104_104+1insACGTAAGGCCCGGCAAGCCAAGGCGCGCCGCATCGCCCCGCGCCCCGCGTCGGGTCCCATCCGGCCCATC
3	55717768	TC	T	0/1	frameshift_variant	HIGH	PKD2	XM_005608967.4	c.268delG	p.Glu90fs
3	55717771	T	A	0/1	missense_variant	MODERATE	PKD2	XM_005608967.4	c.266A>T	p.Glu89Val
3	60142568	CCCACA	C	0/1	frameshift_variant	HIGH	SEC31A	XM_023637813.2	c.2379_2383delCACAC	p.Thr794fs
3	60142575	T	TGTAGC	0/1	frameshift_variant&stop_gained	HIGH	SEC31A	XM_023637813.2	c.2384_2385insGTAGC	p.Gly796fs
4	5813963	T	G	0/1	splice_acceptor_variant&intron_variant	HIGH	PUS7	XM_023638852.2	c.1104-2A>C
4	7218464	A	T	0/1	missense_variant	MODERATE	HBP1	XM_001490734.7	c.1294A>T	p.Thr432Ser	4.87
4	7858680	A	AG	0/1	frameshift_variant	HIGH	DLD	NM_001301150.1	c.1225_1226insG	p.Leu409fs
4	24820039	G	A	0/1	missense_variant	MODERATE	EGFR	XM_070264449.1	c.3196G>A	p.Gly1066Ser
4	24820060	A	G	0/1	missense_variant	MODERATE	EGFR	XM_070264449.1	c.3217A>G	p.Asn1073Asp
4	24820073	A	C	0/1	missense_variant	MODERATE	EGFR	XM_070264449.1	c.3230A>C	p.Asn1077Thr
4	24820228	T	C	0/1	missense_variant	MODERATE	EGFR	XM_070264449.1	c.3385T>C	p.Ser1129Pro
4	24820247	G	GC	0/1	frameshift_variant	HIGH	EGFR	XM_070264449.1	c.3404_3405insC	p.Pro1136fs
4	24820250	CT	C	0/1	frameshift_variant	HIGH	EGFR	XM_070264449.1	c.3408delT	p.Ala1137fs
4	24820252	G	A	0/1	missense_variant	MODERATE	EGFR	XM_070264449.1	c.3409G>A	p.Ala1137Thr
4	24820289	C	A	0/1	missense_variant	MODERATE	EGFR	XM_070264449.1	c.3446C>A	p.Pro1149Gln
4	30540831	A	G	0/1	missense_variant	MODERATE	HGF	XM_014739142.3	c.1735T>C	p.Ser579Pro
4	36592266	C	G	0/1	missense_variant	MODERATE	SRI	XM_023639136.2	c.341G>C	p.Ser114Thr
4	59937753	AC	A	0/1	frameshift_variant	HIGH	NPY	XM_001498508.6	c.215delC	p.Thr72fs
4	74808370	G	T	0/1	missense_variant	MODERATE	BMT2	XM_023639540.2	c.357C>A	p.Asp119Glu
4	96434413	G	A	0/1	missense_variant	MODERATE	TRIM24	XM_023639771.2	c.2984G>A	p.Ser995Asn
4	100247330	A	G	0/1	missense_variant	MODERATE	PRSS2	XM_070266035.1	c.541A>G	p.Lys181Glu
4	100247332	G	C	0/1	missense_variant	MODERATE	PRSS2	XM_070266035.1	c.543G>C	p.Lys181Asn
4	100247713	C	G	0/1	missense_variant	MODERATE	PRSS2	XM_070266035.1	c.625C>G	p.Gln209Glu
4	100247725	A	G	0/1	missense_variant	MODERATE	PRSS2	XM_070266035.1	c.637A>G	p.Ile213Val
4	100247727	T	G	0/1	missense_variant	MODERATE	PRSS2	XM_070266035.1	c.639T>G	p.Ile213Met
4	100247762	G	A	0/1	missense_variant	MODERATE	PRSS2	XM_070266035.1	c.674G>A	p.Arg225Lys
4	100247779	A	C	0/1	missense_variant	MODERATE	PRSS2	XM_070266035.1	c.691A>C	p.Lys231Gln
4	100247780	A	G	0/1	missense_variant	MODERATE	PRSS2	XM_070266035.1	c.692A>G	p.Lys231Arg
4	100247786	C	G	0/1	missense_variant	MODERATE	PRSS2	XM_070266035.1	c.698C>G	p.Ser233Cys
4	100247792	A	T	0/1	missense_variant	MODERATE	PRSS2	XM_070266035.1	c.704A>T	p.Tyr235Phe
4	100247806	C	G	0/1	missense_variant	MODERATE	PRSS2	XM_070266035.1	c.718C>G	p.Gln240Glu
4	107824184	G	C	0/1	missense_variant	MODERATE	GALNTL5	XM_014739404.3	c.238G>C	p.Glu80Gln
4	107824187	G	C	0/1	missense_variant	MODERATE	GALNTL5	XM_014739404.3	c.241G>C	p.Glu81Gln
4	107824189	G	C	0/1	missense_variant	MODERATE	GALNTL5	XM_014739404.3	c.243G>C	p.Glu81Asp
4	107824191	G	C	0/1	missense_variant	MODERATE	GALNTL5	XM_014739404.3	c.245G>C	p.Arg82Thr
4	107824192	G	C	0/1	missense_variant	MODERATE	GALNTL5	XM_014739404.3	c.246G>C	p.Arg82Ser
5	20227951	GA	G	0/1	frameshift_variant	HIGH	TPR	XM_023640717.2	c.5508delT	p.Gln1837fs
5	20227953	G	T	0/1	missense_variant	MODERATE	TPR	XM_023640717.2	c.5507C>A	p.Pro1836His
5	33760001	C	G	0/1	missense_variant	MODERATE	ARHGAP30	XM_001503866.5	c.2160G>C	p.Glu720Asp
5	33804088	C	CCTGCTCTGCGGACACCGCCCCCTTCCCCGCGCCGCTCCCGCTGCTCTTGCCGGCGCGACCGCTGTT	0/1	splice_acceptor_variant&intron_variant	HIGH	PFDN2	XM_001503858.7	c.76-1_76insAACAGCGGTCGCGCCGGCAAGAGCAGCGGGAGCGGCGCGGGGAAGGGGGCGGTGTCCGCAGAGCAG
5	33891420	A	G	0/1	missense_variant	MODERATE	NDUFS2	XM_001503803.5	c.485A>G	p.Gln162Arg
5	34228893	GC	G	0/1	frameshift_variant	HIGH	TRNAL-CAG_19	unassigned_transcript_325	c.16delC	p.Arg6fs
5	34318826	G	GT	0/1	frameshift_variant	HIGH	HSPA6	XM_001488139.7	c.320dupT	p.Ser108fs
5	34318828	G	GTC	0/1	frameshift_variant	HIGH	HSPA6	XM_001488139.7	c.322_323dupTC	p.Tyr109fs
5	34318834	C	CAAGAA	0/1	frameshift_variant	HIGH	HSPA6	XM_001488139.7	c.327_328insAAGAA	p.Arg110fs
5	34318835	CGCGGG	C	0/1	frameshift_variant	HIGH	HSPA6	XM_001488139.7	c.330_334delCGGGG	p.Glu112fs
5	34318846	C	G	0/1	missense_variant	MODERATE	HSPA6	XM_001488139.7	c.339C>G	p.Asp113Glu
5	34318851	C	T	0/1	missense_variant	MODERATE	HSPA6	XM_001488139.7	c.344C>T	p.Ala115Val
5	34318856	T	A	0/1	missense_variant	MODERATE	HSPA6	XM_001488139.7	c.349T>A	p.Tyr117Asn
5	34318858	C	G	0/1	stop_gained	HIGH	HSPA6	XM_001488139.7	c.351C>G	p.Tyr117*
5	34318859	C	G	0/1	missense_variant	MODERATE	HSPA6	XM_001488139.7	c.352C>G	p.Pro118Ala
5	34318907	G	C	0/1	missense_variant	MODERATE	HSPA6	XM_001488139.7	c.400G>C	p.Glu134Gln
5	34318936	C	G	0/1	missense_variant	MODERATE	HSPA6	XM_001488139.7	c.429C>G	p.His143Gln
5	35787800	T	A	0/1	missense_variant	MODERATE	NCSTN	XM_001504431.6	c.1828A>T	p.Asn610Tyr
5	40359973	T	C	0/1	missense_variant	MODERATE	NES	XM_023640985.2	c.4331T>C	p.Leu1444Pro
5	40360012	C	A	0/1	missense_variant	MODERATE	NES	XM_023640985.2	c.4370C>A	p.Ala1457Asp
5	41349357	C	G	0/1	missense_variant	MODERATE	FDPS	NM_001309326.1	c.980G>C	p.Gly327Ala
5	41349364	G	T	0/1	missense_variant	MODERATE	FDPS	NM_001309326.1	c.973C>A	p.Leu325Ile
5	41349366	C	T	0/1	missense_variant	MODERATE	FDPS	NM_001309326.1	c.971G>A	p.Arg324His
5	41349981	A	T	0/1	missense_variant	MODERATE	FDPS	NM_001309326.1	c.835T>A	p.Ser279Thr
5	41350086	CGTCCTGAGCGGGGGGAGAGGAAGAAAAGGA	C	0/1	splice_acceptor_variant&conservative_inframe_deletion&splice_region_variant&intron_variant	HIGH	FDPS	NM_001309326.1	c.727-27_729delTCCTTTTCTTCCTCTCCCCCCGCTCAGGAC	p.Asp243_Asp244del
5	41350118	TTCCTTGCAGAAGTCCCAAGGCAGGGAAGGAAGAAAGTTGGAGCCTGTCCTTTGCCAGTGCCTCAGGCCTTCCTA	T	0/1	splice_donor_variant&splice_region_variant&intron_variant	HIGH	FDPS	NM_001309326.1	c.726+2_727-30delTAGGAAGGCCTGAGGCACTGGCAAAGGACAGGCTCCAACTTTCTTCCTTCCCTGCCTTGGGACTTCTGCAAGGA
5	41949829	C	T	0/1	missense_variant	MODERATE	ADAR	XM_001497551.5	c.2551C>T	p.Pro851Ser
5	44317144	T	G	0/1	missense_variant	MODERATE	MRPL9	XM_070268247.1	c.207T>G	p.Asn69Lys
5	44317149	A	G	0/1	missense_variant	MODERATE	MRPL9	XM_070268247.1	c.212A>G	p.His71Arg
5	44317210	C	A	0/1	missense_variant	MODERATE	MRPL9	XM_070268247.1	c.273C>A	p.Asp91Glu
5	62001310	A	C	0/1	splice_donor_variant&intron_variant	HIGH	DDX20	XM_023641415.2	c.1210+2T>G		0.22
5	64556294	A	G	0/1	missense_variant	MODERATE	STXBP3	XM_023641515.2	c.932T>C	p.Ile311Thr
5	70179577	GCA	G	0/1	frameshift_variant	HIGH	LOC138924326	XM_070268617.1	c.1404_1405delCA	p.Ser468fs
5	70179580	G	GGC	0/1	frameshift_variant	HIGH	LOC138924326	XM_070268617.1	c.1406_1407insGC	p.Ser469fs
6	6596248	C	G	0/1	missense_variant	MODERATE	IGFBP2	XM_023642295.2	c.317C>G	p.Ala106Gly
6	6617540	A	T	0/1	missense_variant	MODERATE	IGFBP2	XM_023642295.2	c.572A>T	p.Tyr191Phe
6	6617554	T	A	0/1	missense_variant	MODERATE	IGFBP2	XM_023642295.2	c.586T>A	p.Ser196Thr
6	8821463	ATGC	A	0/1	disruptive_inframe_deletion	MODERATE	LOC100059285	XM_005610623.4	c.987_989delTGC	p.Ala330del
6	8821470	CA	C	0/1	frameshift_variant	HIGH	LOC100059285	XM_005610623.4	c.994delA	p.Ile332fs
6	8821475	C	G	0/1	missense_variant	MODERATE	LOC100059285	XM_005610623.4	c.998C>G	p.Ala333Gly
6	8821477	G	GGCCA	0/1	frameshift_variant	HIGH	LOC100059285	XM_005610623.4	c.1000_1001insGCCA	p.Ala334fs
6	8821496	G	C	0/1	missense_variant	MODERATE	LOC100059285	XM_005610623.4	c.1019G>C	p.Ser340Thr
6	8821533	GGT	G	0/1	frameshift_variant	HIGH	LOC100059285	XM_005610623.4	c.1057_1058delGT	p.Val353fs
6	8821536	T	TGC	0/1	frameshift_variant	HIGH	LOC100059285	XM_005610623.4	c.1060_1061insCG	p.Gly354fs
6	8821608	G	GAT	0/1	frameshift_variant	HIGH	LOC100059285	XM_005610623.4	c.1131_1132insAT	p.Leu378fs
6	8821610	TGA	T	0/1	frameshift_variant	HIGH	LOC100059285	XM_005610623.4	c.1135_1136delAG	p.Ser379fs
6	8821613	G	C	0/1	missense_variant	MODERATE	LOC100059285	XM_005610623.4	c.1136G>C	p.Ser379Thr
6	8821619	C	G	0/1	missense_variant	MODERATE	LOC100059285	XM_005610623.4	c.1142C>G	p.Thr381Arg
6	15321806	T	A	0/1	missense_variant	MODERATE	COL4A4	XM_070269347.1	c.4177A>T	p.Arg1393Trp
6	43705280	C	T	0/1	missense_variant	MODERATE	FKBP4	XM_005610838.4	c.689C>T	p.Ala230Val
6	43705871	G	A	0/1	missense_variant	MODERATE	FKBP4	XM_005610838.4	c.922G>A	p.Asp308Asn
6	43705879	T	A	0/1	missense_variant	MODERATE	FKBP4	XM_005610838.4	c.930T>A	p.Asp310Glu
6	43705881	T	C	0/1	missense_variant	MODERATE	FKBP4	XM_005610838.4	c.932T>C	p.Val311Ala
6	43706591	C	A	0/1	missense_variant	MODERATE	FKBP4	XM_005610838.4	c.1110C>A	p.Asp370Glu
6	51930688	G	GTGCCCTAGAGTCGACCACTGCCCTAGACTCTACCACTGCCCTAGAGTCAACCACTGACTTACCAGACTCCTCCAC	0/1	disruptive_inframe_insertion	MODERATE	LOC138924723	XM_070270342.1	c.677_678insCTCTACCACTGCCCTAGAGTCAACCACTGACTTACCAGACTCCTCCACTGCCCTAGAGTCGACCACTGCCCTAGA	p.Leu225_Glu226insAspSerThrThrAlaLeuGluSerThrThrAspLeuProAspSerSerThrAlaLeuGluSerThrThrAlaLeu
6	53324820	G	T	0/1	missense_variant	MODERATE	DUSP16	XM_023643138.2	c.1767C>A	p.Ser589Arg
6	53324822	T	C	0/1	missense_variant	MODERATE	DUSP16	XM_023643138.2	c.1765A>G	p.Ser589Gly
6	71558737	A	T	0/1	missense_variant	MODERATE	KIF21A	XM_023643352.2	c.3651T>A	p.Phe1217Leu
6	71558745	A	G	0/1	missense_variant	MODERATE	KIF21A	XM_023643352.2	c.3643T>C	p.Ser1215Pro
6	71558754	G	A	0/1	missense_variant	MODERATE	KIF21A	XM_023643352.2	c.3634C>T	p.Pro1212Ser
6	79933871	A	G	0/1	missense_variant	MODERATE	KMT2D	XM_070270222.1	c.13879T>C	p.Ser4627Pro
6	80055666	C	CCAGCTTGCGAATTCGGTCCAACACGAGGTCAATGATCT	0/1	splice_acceptor_variant&intron_variant	HIGH	TUBA1A	XM_001504174.6	c.376-1_376insAGATCATTGACCTCGTGTTGGACCGAATTCGCAAGCTG
6	86862336	A	G	0/1	missense_variant	MODERATE	PA2G4	XM_070271629.1	c.777A>G	p.Ile259Met
6	86862400	A	AGAGCATTTGAAGATGAGAAGAAGGCTCGGATG	0/1	frameshift_variant	HIGH	PA2G4	XM_070271629.1	c.805_806insAGCATTTGAAGATGAGAAGAAGGCTCGGATGG	p.Val269fs
6	87872639	T	A	0/1	stop_gained	HIGH	STAT6	XM_005611327.4	c.1861A>T	p.Lys621*	0.31
7	1509870	A	C	0/1	missense_variant	MODERATE	OAZ1	XM_023644364.2	c.630A>C	p.Glu210Asp
7	2598792	A	T	0/1	missense_variant	MODERATE	TBXA2R	XM_023644401.2	c.791T>A	p.Phe264Tyr
7	4519060	C	G	0/1	missense_variant	MODERATE	TUBB4A	XM_023644586.2	c.1238G>C	p.Ser413Thr
7	4519061	T	A	0/1	missense_variant	MODERATE	TUBB4A	XM_023644586.2	c.1237A>T	p.Ser413Cys
7	4519155	G	C	0/1	missense_variant	MODERATE	TUBB4A	XM_023644586.2	c.1143C>G	p.Ile381Met
7	4519157	T	C	0/1	missense_variant	MODERATE	TUBB4A	XM_023644586.2	c.1141A>G	p.Ile381Val
7	4519169	G	T	0/1	missense_variant	MODERATE	TUBB4A	XM_023644586.2	c.1129C>A	p.Leu377Met
7	4519185	G	C	0/1	missense_variant	MODERATE	TUBB4A	XM_023644586.2	c.1113C>G	p.Ser371Arg
7	4519222	C	T	0/1	missense_variant	MODERATE	TUBB4A	XM_023644586.2	c.1076G>A	p.Arg359His
7	4519223	G	T	0/1	missense_variant	MODERATE	TUBB4A	XM_023644586.2	c.1075C>A	p.Arg359Ser
7	4519244	C	A	0/1	missense_variant	MODERATE	TUBB4A	XM_023644586.2	c.1054G>T	p.Ala352Ser
7	4519247	T	A	0/1	missense_variant	MODERATE	TUBB4A	XM_023644586.2	c.1051A>T	p.Thr351Ser
7	4519526	C	T	0/1	missense_variant	MODERATE	TUBB4A	XM_023644586.2	c.772G>A	p.Val258Met
7	4519529	T	G	0/1	missense_variant	MODERATE	TUBB4A	XM_023644586.2	c.769A>C	p.Met257Leu
7	4519580	G	GGCA	0/1	conservative_inframe_insertion	MODERATE	TUBB4A	XM_023644586.2	c.715_717dupTGC	p.Cys239dup
7	4519588	G	A	0/1	missense_variant	MODERATE	TUBB4A	XM_023644586.2	c.710C>T	p.Thr237Ile
7	4519590	GAC	G	0/1	frameshift_variant	HIGH	TUBB4A	XM_023644586.2	c.706_707delGT	p.Val236fs
7	4519596	GC	G	0/1	frameshift_variant	HIGH	TUBB4A	XM_023644586.2	c.701delG	p.Ser234fs
7	4519598	T	A	0/1	missense_variant	MODERATE	TUBB4A	XM_023644586.2	c.700A>T	p.Ser234Cys
7	4519603	G	A	0/1	missense_variant	MODERATE	TUBB4A	XM_023644586.2	c.695C>T	p.Thr232Ile
7	4519604	T	C	0/1	missense_variant	MODERATE	TUBB4A	XM_023644586.2	c.694A>G	p.Thr232Ala
7	4519606	GC	G	0/1	frameshift_variant	HIGH	TUBB4A	XM_023644586.2	c.691delG	p.Ala231fs
7	4519609	GA	G	0/1	frameshift_variant	HIGH	TUBB4A	XM_023644586.2	c.688delT	p.Ser230fs
7	4519611	C	CTG	0/1	frameshift_variant	HIGH	TUBB4A	XM_023644586.2	c.686_687insCA	p.Ala231fs
7	4519613	C	T	0/1	missense_variant	MODERATE	TUBB4A	XM_023644586.2	c.685G>A	p.Val229Met
7	4519633	T	A	0/1	missense_variant	MODERATE	TUBB4A	XM_023644586.2	c.665A>T	p.Tyr222Phe
7	4519691	C	CCA	0/1	frameshift_variant	HIGH	TUBB4A	XM_023644586.2	c.606_607insTG	p.Asp203fs
7	4519692	G	GGACC	0/1	frameshift_variant	HIGH	TUBB4A	XM_023644586.2	c.605_606insGGTC	p.Ile202fs
7	4519697	AGTAGGT	A	0/1	conservative_inframe_deletion	MODERATE	TUBB4A	XM_023644586.2	c.595_600delACCTAC	p.Thr199_Tyr200del
7	4519712	T	C	0/1	missense_variant	MODERATE	TUBB4A	XM_023644586.2	c.586A>G	p.Thr196Ala
7	4519802	T	TCA	0/1	frameshift_variant	HIGH	TUBB4A	XM_023644586.2	c.495_496insTG	p.Thr166fs
7	4519803	GTT	G	0/1	frameshift_variant	HIGH	TUBB4A	XM_023644586.2	c.493_494delAA	p.Asn165fs
7	4519809	G	C	0/1	missense_variant	MODERATE	TUBB4A	XM_023644586.2	c.489C>G	p.Ile163Met
7	4519895	G	GAC	0/1	frameshift_variant	HIGH	TUBB4A	XM_023644586.2	c.402_403insGT	p.Leu135fs
7	4519955	C	A	0/1	missense_variant	MODERATE	TUBB4A	XM_023644586.2	c.343G>T	p.Ala115Ser
7	4519961	C	T	0/1	missense_variant	MODERATE	TUBB4A	XM_023644586.2	c.337G>A	p.Val113Met
7	32503575	A	G	0/1	missense_variant	MODERATE	LOC100072002	XM_067053903.2	c.541A>G	p.Ile181Val
7	35203063	AGT	A	0/1	frameshift_variant	HIGH	LOC100630636	XM_023645089.2	c.374_375delGT	p.Ser125fs
7	35203073	G	A	0/1	missense_variant	MODERATE	LOC100630636	XM_023645089.2	c.383G>A	p.Arg128Lys
7	35203081	G	C	0/1	missense_variant	MODERATE	LOC100630636	XM_023645089.2	c.391G>C	p.Val131Leu
7	35203109	C	CGG	0/1	frameshift_variant	HIGH	LOC100630636	XM_023645089.2	c.419_420insGG	p.Ser141fs
7	35203112	GCAA	G	0/1	conservative_inframe_deletion	MODERATE	LOC100630636	XM_023645089.2	c.424_426delAAC	p.Asn142del
7	35203117	T	TG	0/1	frameshift_variant	HIGH	LOC100630636	XM_023645089.2	c.427_428insG	p.Leu143fs
7	35203127	T	C	0/1	missense_variant	MODERATE	LOC100630636	XM_023645089.2	c.437T>C	p.Val146Ala
7	35203138	A	G	0/1	missense_variant	MODERATE	LOC100630636	XM_023645089.2	c.448A>G	p.Asn150Asp
7	35203141	G	A	0/1	missense_variant	MODERATE	LOC100630636	XM_023645089.2	c.451G>A	p.Gly151Ser
7	35203145	C	G	0/1	missense_variant	MODERATE	LOC100630636	XM_023645089.2	c.455C>G	p.Thr152Ser
7	35203150	A	G	0/1	missense_variant	MODERATE	LOC100630636	XM_023645089.2	c.460A>G	p.Ile154Val
7	35203153	ACCC	A	0/1	disruptive_inframe_deletion	MODERATE	LOC100630636	XM_023645089.2	c.464_466delCCC	p.Thr155_Gln156delinsLys
7	35203157	A	AGGC	0/1	disruptive_inframe_insertion	MODERATE	LOC100630636	XM_023645089.2	c.469_470insCGG	p.Gln156_Gly157insAla
7	35203169	T	C	0/1	missense_variant	MODERATE	LOC100630636	XM_023645089.2	c.479T>C	p.Ile160Thr
7	35203175	A	C	0/1	missense_variant	MODERATE	LOC100630636	XM_023645089.2	c.485A>C	p.Lys162Thr
7	35203181	T	C	0/1	missense_variant	MODERATE	LOC100630636	XM_023645089.2	c.491T>C	p.Leu164Ser
7	35203182	G	C	0/1	missense_variant	MODERATE	LOC100630636	XM_023645089.2	c.492G>C	p.Leu164Phe
7	35254906	A	T	0/1	missense_variant	MODERATE	LOC100072403	XM_023645097.2	c.280A>T	p.Thr94Ser
7	35254934	A	T	0/1	missense_variant	MODERATE	LOC100072403	XM_023645097.2	c.308A>T	p.Tyr103Phe
7	35254941	A	C	0/1	missense_variant	MODERATE	LOC100072403	XM_023645097.2	c.315A>C	p.Arg105Ser
7	35663266	G	A	0/1	missense_variant	MODERATE	TIRAP	XM_014741275.3	c.133G>A	p.Asp45Asn
7	47594058	A	G	0/1	missense_variant	MODERATE	PRDX2	XM_023645315.2	c.166A>G	p.Ile56Val
7	47594092	AGCTGGG	A	0/1	disruptive_inframe_deletion	MODERATE	PRDX2	XM_023645315.2	c.201_206delGCTGGG	p.Lys67_Gly69delinsAsn
7	47594100	T	A	0/1	missense_variant	MODERATE	PRDX2	XM_023645315.2	c.208T>A	p.Cys70Ser
7	47594101	G	C	0/1	missense_variant	MODERATE	PRDX2	XM_023645315.2	c.209G>C	p.Cys70Ser
7	47595055	G	GTTT	0/1	splice_donor_variant&intron_variant	HIGH	PRDX2	XM_023645315.2	c.511_511+1insTTT
7	53299208	A	G	0/1	missense_variant	MODERATE	OR7E220	NM_001391689.1	c.32A>G	p.Glu11Gly
7	89217318	T	G	0/1	missense_variant	MODERATE	UEVLD	XM_005612210.4	c.94A>C	p.Lys32Gln
7	89217325	T	G	0/1	splice_acceptor_variant&intron_variant	HIGH	UEVLD	XM_005612210.4	c.89-2A>C
7	89234486	C	T	0/1	start_lost&splice_region_variant	HIGH	UEVLD	XM_005612210.4	c.3G>A	p.Met1?
8	1983695	T	C	0/1	missense_variant	MODERATE	LOC100052564	unassigned_transcript_468	c.292A>G	p.Thr98Ala
8	1983707	G	A	0/1	missense_variant	MODERATE	LOC100052564	unassigned_transcript_468	c.280C>T	p.Pro94Ser
8	1983731	T	A	0/1	missense_variant	MODERATE	LOC100052564	unassigned_transcript_468	c.256A>T	p.Ile86Phe
8	1983742	G	A	0/1	missense_variant	MODERATE	LOC100052564	unassigned_transcript_468	c.245C>T	p.Thr82Ile
8	1983743	T	C	0/1	missense_variant	MODERATE	LOC100052564	unassigned_transcript_468	c.244A>G	p.Thr82Ala
8	1983776	T	G	0/1	missense_variant	MODERATE	LOC100052564	unassigned_transcript_468	c.211A>C	p.Ile71Leu
8	1983828	CCT	C	0/1	frameshift_variant	HIGH	LOC100052564	unassigned_transcript_468	c.157_158delAG	p.Arg53fs
8	1983832	G	A	0/1	missense_variant	MODERATE	LOC100052564	unassigned_transcript_468	c.155C>T	p.Thr52Ile
8	1983851	T	A	0/1	missense_variant	MODERATE	LOC100052564	unassigned_transcript_468	c.136A>T	p.Thr46Ser
8	1983877	A	G	0/1	missense_variant	MODERATE	LOC100052564	unassigned_transcript_468	c.110T>C	p.Leu37Pro
8	1983880	T	G	0/1	missense_variant	MODERATE	LOC100052564	unassigned_transcript_468	c.107A>C	p.Asn36Thr
8	1983889	A	G	0/1	missense_variant	MODERATE	LOC100052564	unassigned_transcript_468	c.98T>C	p.Val33Ala
8	1983896	C	G	0/1	missense_variant	MODERATE	LOC100052564	unassigned_transcript_468	c.91G>C	p.Ala31Pro
8	3032785	C	A	0/1	missense_variant	MODERATE	LOC100053714	XM_023646735.2	c.8G>T	p.Arg3Leu
8	3196656	C	T	0/1	missense_variant	MODERATE	LOC100054057	XM_023646744.2	c.1915G>A	p.Ala639Thr
8	4007062	C	A	0/1	missense_variant	MODERATE	LOC100054068	XM_001488939.6	c.1387G>T	p.Ala463Ser
8	4007067	G	A	0/1	missense_variant	MODERATE	LOC100054068	XM_001488939.6	c.1382C>T	p.Ala461Val
8	5312445	A	G	0/1	missense_variant	MODERATE	LOC100060608	XM_070276183.1	c.323T>C	p.Val108Ala
8	5483782	T	G	0/1	missense_variant	MODERATE	LOC100060608	XM_070276169.1	c.234A>C	p.Glu78Asp
8	5483846	T	C	0/1	missense_variant	MODERATE	LOC100060608	XM_070276169.1	c.170A>G	p.Lys57Arg
8	6086977	T	C	0/1	missense_variant	MODERATE	LOC100062472	NM_001413655.1	c.274A>G	p.Thr92Ala
8	6086983	T	A	0/1	missense_variant	MODERATE	LOC100062472	NM_001413655.1	c.268A>T	p.Thr90Ser
8	6086989	T	A	0/1	missense_variant	MODERATE	LOC100062472	NM_001413655.1	c.262A>T	p.Thr88Ser
8	6086991	T	G	0/1	missense_variant	MODERATE	LOC100062472	NM_001413655.1	c.260A>C	p.Asn87Thr
8	6087034	G	GCCGA	0/1	frameshift_variant	HIGH	LOC100062472	NM_001413655.1	c.216_217insTCGG	p.Pro73fs
8	6087037	GT	G	0/1	frameshift_variant	HIGH	LOC100062472	NM_001413655.1	c.213delA	p.Lys71fs
8	6087042	TTAG	T	0/1	disruptive_inframe_deletion	MODERATE	LOC100062472	NM_001413655.1	c.206_208delCTA	p.Thr69del
8	6087058	T	G	0/1	missense_variant	MODERATE	LOC100062472	NM_001413655.1	c.193A>C	p.Ile65Leu
8	6087060	G	A	0/1	missense_variant	MODERATE	LOC100062472	NM_001413655.1	c.191C>T	p.Thr64Ile
8	6087061	T	G	0/1	missense_variant	MODERATE	LOC100062472	NM_001413655.1	c.190A>C	p.Thr64Pro
8	8463587	G	C	0/1	missense_variant	MODERATE	NEFH	XM_023646887.2	c.2860C>G	p.Gln954Glu
8	8463619	A	G	0/1	missense_variant	MODERATE	NEFH	XM_023646887.2	c.2828T>C	p.Val943Ala
8	8463624	A	C	0/1	missense_variant	MODERATE	NEFH	XM_023646887.2	c.2823T>G	p.Asp941Glu
8	8465078	G	C	0/1	missense_variant	MODERATE	NEFH	XM_023646887.2	c.1369C>G	p.Leu457Val
8	12211440	C	T	0/1	missense_variant	MODERATE	LOC100065777	XM_001496274.6	c.1096G>A	p.Val366Ile
8	12211443	G	T	0/1	missense_variant	MODERATE	LOC100065777	XM_001496274.6	c.1093C>A	p.Gln365Lys
8	12878579	C	T	0/1	missense_variant	MODERATE	LOC138915166	XM_070219878.1	c.284G>A	p.Arg95His
8	15288056	T	G	0/1	missense_variant	MODERATE	LOC100063097	XM_023647000.2	c.461A>C	p.Asn154Thr
8	26370556	G	A	0/1	missense_variant	MODERATE	NCOR2	XM_070275474.1	c.3179C>T	p.Thr1060Met	0.38
8	26711446	C	G	0/1	missense_variant	MODERATE	SCARB1	XM_023647313.2	c.800G>C	p.Ser267Thr	0.31
8	32008094	A	G	0/1	missense_variant	MODERATE	PGAM5	XM_023647384.2	c.653A>G	p.Lys218Arg
8	40434796	G	A	0/1	missense_variant	MODERATE	LAMA1	XM_023647425.2	c.7931C>T	p.Ala2644Val
8	40460197	G	C	0/1	missense_variant	MODERATE	LAMA1	XM_023647425.2	c.5613C>G	p.Asp1871Glu
8	40460800	C	T	0/1	missense_variant	MODERATE	LAMA1	XM_023647425.2	c.5317G>A	p.Val1773Met
8	40486700	C	T	0/1	missense_variant	MODERATE	LAMA1	XM_023647425.2	c.2921G>A	p.Arg974His
8	64761353	G	C	0/1	missense_variant	MODERATE	ELP2	XM_001916080.6	c.322G>C	p.Gly108Arg
8	83461172	G	A	0/1	missense_variant	MODERATE	ATP8B1	XM_023647868.2	c.1283C>T	p.Pro428Leu
8	97986371	CT	C	0/1	frameshift_variant	HIGH	PTGR3	XM_005612977.4	c.306delA	p.Glu103fs
8	97986376	AC	A	0/1	frameshift_variant	HIGH	PTGR3	XM_005612977.4	c.301delG	p.Val101fs
8	97986378	A	ATG	0/1	frameshift_variant	HIGH	PTGR3	XM_005612977.4	c.299_300insCA	p.Val101fs
8	97986392	C	T	0/1	missense_variant	MODERATE	PTGR3	XM_005612977.4	c.286G>A	p.Val96Ile
8	101672592	GA	G	0/1	frameshift_variant	HIGH	NFATC1	XM_023648022.2	c.1339delA	p.Ser447fs
8	101672594	G	T	0/1	missense_variant	MODERATE	NFATC1	XM_023648022.2	c.1340G>T	p.Ser447Ile
9	12543037	CT	C	0/1	frameshift_variant	HIGH	TMEM70	XM_023648448.2	c.583delA	p.Ser195fs
9	12543086	A	C	0/1	missense_variant	MODERATE	TMEM70	XM_023648448.2	c.535T>G	p.Ser179Ala
9	12543092	C	T	0/1	missense_variant	MODERATE	TMEM70	XM_023648448.2	c.529G>A	p.Val177Met
9	12543094	A	G	0/1	missense_variant	MODERATE	TMEM70	XM_023648448.2	c.527T>C	p.Val176Ala
9	12543149	C	T	0/1	missense_variant	MODERATE	TMEM70	XM_023648448.2	c.472G>A	p.Val158Ile
9	18439725	T	G	0/1	missense_variant	MODERATE	SGK3	XM_023648506.2	c.640A>C	p.Ile214Leu
9	19407912	T	A	0/1	missense_variant	MODERATE	PDE7A	XM_001915539.6	c.1181T>A	p.Leu394Gln
9	19407914	GT	G	0/1	frameshift_variant	HIGH	PDE7A	XM_001915539.6	c.1184delT	p.Val395fs
9	50395639	T	C	0/1	missense_variant	MODERATE	NBN	XM_014728036.3	c.625A>G	p.Ile209Val
9	61707458	C	CCAACA	0/1	splice_acceptor_variant&intron_variant	HIGH	PABPC1	XM_001492628.7	c.1688-2_1688-1insTGTTG
9	84561213	C	G	0/1	missense_variant	MODERATE	MYC	XM_001497991.6	c.84C>G	p.Asp28Glu
9	84561334	T	C	0/1	missense_variant	MODERATE	MYC	XM_001497991.6	c.205T>C	p.Phe69Leu
9	84561361	G	A	0/1	missense_variant	MODERATE	MYC	XM_001497991.6	c.232G>A	p.Ala78Thr
9	84561364	T	C	0/1	missense_variant	MODERATE	MYC	XM_001497991.6	c.235T>C	p.Ser79Pro
9	84561371	C	CCCT	0/1	disruptive_inframe_insertion	MODERATE	MYC	XM_001497991.6	c.242_243insCCT	p.Ser81_Pro82insLeu
9	84561373	CCCA	C	0/1	disruptive_inframe_deletion	MODERATE	MYC	XM_001497991.6	c.245_247delCCA	p.Pro82del
9	84561385	G	A	0/1	missense_variant	MODERATE	MYC	XM_001497991.6	c.256G>A	p.Asp86Asn
9	84561617	G	A	0/1	missense_variant	MODERATE	MYC	XM_001497991.6	c.488G>A	p.Ser163Asn
9	84561733	G	A	0/1	missense_variant	MODERATE	MYC	XM_001497991.6	c.604G>A	p.Gly202Ser
9	84561748	C	T	0/1	missense_variant	MODERATE	MYC	XM_001497991.6	c.619C>T	p.Pro207Ser
9	84561761	C	A	0/1	missense_variant	MODERATE	MYC	XM_001497991.6	c.632C>A	p.Pro211His
9	84561770	C	G	0/1	missense_variant	MODERATE	MYC	XM_001497991.6	c.641C>G	p.Thr214Ser
9	84561781	T	C	0/1	missense_variant	MODERATE	MYC	XM_001497991.6	c.652T>C	p.Ser218Pro
9	84561808	G	A	0/1	missense_variant	MODERATE	MYC	XM_001497991.6	c.679G>A	p.Ala227Thr
9	84561824	G	A	0/1	missense_variant	MODERATE	MYC	XM_001497991.6	c.695G>A	p.Arg232Gln
9	84561827	C	G	0/1	missense_variant	MODERATE	MYC	XM_001497991.6	c.698C>G	p.Ala233Gly
9	84561844	A	G	0/1	missense_variant	MODERATE	MYC	XM_001497991.6	c.715A>G	p.Thr239Ala
9	84561845	C	T	0/1	missense_variant	MODERATE	MYC	XM_001497991.6	c.716C>T	p.Thr239Met
9	84561886	G	GAGGAGGAACAA	0/1	splice_donor_variant&intron_variant	HIGH	MYC	XM_001497991.6	c.757_757+1insAGGAGGAACAA
9	84563199	A	G	0/1	missense_variant	MODERATE	MYC	XM_001497991.6	c.1001A>G	p.Lys334Arg
9	90377239	TC	T	0/1	frameshift_variant	HIGH	ZFAT	XM_005613297.4	c.406delG	p.Glu136fs
9	97595095	T	C	0/1	missense_variant	MODERATE	EEF1D	XM_003365635.5	c.1438A>G	p.Thr480Ala
9	98706747	G	A	0/1	missense_variant	MODERATE	RPL8	XM_023649328.2	c.337G>A	p.Val113Met
10	9381294	G	T	0/1	missense_variant	MODERATE	PPP1R14A	XM_023649631.2	c.79C>A	p.Pro27Thr
10	9924630	G	C	0/1	missense_variant	MODERATE	FBXO17	XM_023649684.2	c.324C>G	p.Asn108Lys
10	17096263	G	A	0/1	missense_variant	MODERATE	PPP5C	XM_023649964.2	c.959G>A	p.Arg320Lys
10	17379840	C	T	0/1	missense_variant	MODERATE	STRN4	XM_023649968.2	c.916G>A	p.Asp306Asn
10	17869603	C	T	0/1	missense_variant	MODERATE	DHX34	XM_070223082.1	c.1547C>T	p.Pro516Leu
10	18167152	C	G	0/1	missense_variant	MODERATE	NOP53	XM_023650009.2	c.51C>G	p.Asn17Lys
10	19759943	T	A	0/1	missense_variant	MODERATE	RPL13A	XM_001491876.6	c.199T>A	p.Ser67Thr
10	19759956	A	T	0/1	missense_variant	MODERATE	RPL13A	XM_001491876.6	c.212A>T	p.Tyr71Phe
10	19759973	A	T	0/1	missense_variant	MODERATE	RPL13A	XM_001491876.6	c.229A>T	p.Ser77Cys
10	19759974	G	C	0/1	missense_variant	MODERATE	RPL13A	XM_001491876.6	c.230G>C	p.Ser77Thr
10	19759975	C	G	0/1	missense_variant	MODERATE	RPL13A	XM_001491876.6	c.231C>G	p.Ser77Arg
10	25092908	CCG	C	0/1	frameshift_variant&splice_donor_variant&splice_region_variant&intron_variant	HIGH	RPL28	XM_001495765.6	c.165_165+1delCG	p.Glu56fs
10	28538553	GAGGTAGGGTCCTGGAACCAGGTGGGGCAGGGTGTCTTTAGTACCCCCTAGAACCCAGAGGCTGCCTCATGGTGTGCCTGCAGGGTCCTCCCGGGTTTAGGGGTGAGGAGAAGGAGGGATGTGGGCCGGATGTCAAGCTCATGGCCGCCCTCTCTTGT	G	0/1	frameshift_variant&splice_donor_variant&splice_region_variant&intron_variant	HIGH	RPS5	XM_001495360.6	c.317_319-3del	p.Asn107fs
10	68398748	C	T	0/1	missense_variant	MODERATE	FYN	XM_023650943.2	c.1552G>A	p.Gly518Ser
10	77549982	G	A	0/1	missense_variant	MODERATE	FABP7	XM_014734739.3	c.37G>A	p.Asp13Asn
10	77550554	A	T	0/1	missense_variant	MODERATE	FABP7	XM_014734739.3	c.164A>T	p.Gln55Leu
10	77550555	G	C	0/1	missense_variant	MODERATE	FABP7	XM_014734739.3	c.165G>C	p.Gln55His
10	77550588	C	G	0/1	missense_variant	MODERATE	FABP7	XM_014734739.3	c.198C>G	p.His66Gln
10	77551326	G	A	0/1	missense_variant	MODERATE	FABP7	XM_014734739.3	c.283G>A	p.Val95Ile
10	86179624	T	G	0/1	missense_variant	MODERATE	LOC100073121	XM_014735422.3	c.905A>C	p.Tyr302Ser
10	86179627	T	G	0/1	missense_variant	MODERATE	LOC100073121	XM_014735422.3	c.902A>C	p.Tyr301Ser
11	1198848	A	G	0/1	missense_variant	MODERATE	DUS1L	XM_023651737.2	c.1232A>G	p.Asn411Ser
11	4940635	C	G	0/1	missense_variant	MODERATE	SEPTIN9	XM_005597106.4	c.760G>C	p.Ala254Pro
11	4940653	G	A	0/1	missense_variant	MODERATE	SEPTIN9	XM_005597106.4	c.742C>T	p.Pro248Ser
11	4940661	A	G	0/1	missense_variant	MODERATE	SEPTIN9	XM_005597106.4	c.734T>C	p.Val245Ala
11	15055752	C	T	0/1	missense_variant	MODERATE	POLG2	XM_001495189.6	c.160C>T	p.Pro54Ser
11	17451031	C	A	0/1	missense_variant	MODERATE	KANSL1	XM_023652339.2	c.529C>A	p.His177Asn
11	22188569	C	G	0/1	missense_variant	MODERATE	TNS4	XM_001500210.5	c.1425C>G	p.Asp475Glu
11	23208393	C	T	0/1	missense_variant	MODERATE	PLXDC1	XM_023652617.2	c.499C>T	p.Arg167Trp
11	42811457	G	C	0/1	missense_variant	MODERATE	PROCA1	XM_003362427.5	c.1078C>G	p.Pro360Ala
11	43281345	A	G	0/1	missense_variant	MODERATE	NUFIP2	XM_001918341.5	c.1904T>C	p.Leu635Ser
11	44582825	AC	A	0/1	frameshift_variant	HIGH	ABR	XM_001504257.7	c.2906delC	p.Pro969fs
11	45514908	C	A	0/1	missense_variant	MODERATE	PRPF8	XM_001504332.5	c.5206G>T	p.Ala1736Ser
11	48147410	A	G	0/1	missense_variant	MODERATE	MYBBP1A	XM_005597680.4	c.3965T>C	p.Met1322Thr
11	48329931	A	G	0/1	missense_variant	MODERATE	SLC13A5	XM_001504735.5	c.124A>G	p.Ile42Val
11	49390530	G	GCCT	0/1	splice_donor_variant&intron_variant	HIGH	C1QBP	XM_023653326.2	c.471_471+1insCCT
11	49390531	G	GAACTGACATCAACTCCCAATTTCGTGGTTGAAGTTATAAAGAATGATGATGGCAAGAAGGCCCTTGTGTTGGACTGTCATTATCCAGAGGA	0/1	splice_donor_variant&intron_variant	HIGH	C1QBP	XM_023653326.2	c.471+1_471+2insAACTGACATCAACTCCCAATTTCGTGGTTGAAGTTATAAAGAATGATGATGGCAAGAAGGCCCTTGTGTTGGACTGTCATTATCCAGAGGA
11	50769842	A	C	0/1	missense_variant	MODERATE	FXR2	XM_023653458.2	c.1430T>G	p.Val477Gly
11	50769849	A	T	0/1	missense_variant	MODERATE	FXR2	XM_023653458.2	c.1423T>A	p.Ser475Thr
11	50881906	T	C	0/1	missense_variant	MODERATE	DNAH2	XM_023653714.2	c.1856T>C	p.Met619Thr
12	11841955	A	G	0/1	missense_variant	MODERATE	MADD	XM_001491028.7	c.3322A>G	p.Ile1108Val
12	13128919	G	C	0/1	missense_variant	MODERATE	OR8K78	XM_014729381.3	c.122G>C	p.Gly41Ala
12	13129012	G	T	0/1	missense_variant	MODERATE	OR8K78	XM_014729381.3	c.215G>T	p.Gly72Val
12	13394480	T	A	0/1	missense_variant	MODERATE	OR8K3B	XM_070230536.1	c.79T>A	p.Leu27Ile
12	15731953	C	A	0/1	missense_variant	MODERATE	LOC138916804	XM_070230417.1	c.463G>T	p.Val155Phe
12	15751758	C	A	0/1	missense_variant	MODERATE	OR10AG96	NM_001391032.1	c.759G>T	p.Met253Ile
12	15751805	C	A	0/1	missense_variant	MODERATE	OR10AG96	NM_001391032.1	c.712G>T	p.Ala238Ser
12	15900558	TAC	T	0/1	frameshift_variant	HIGH	LOC138916805	XM_070230419.1	c.906_907delCA	p.His302fs
12	16619974	G	A	0/1	stop_gained	HIGH	OR4C1D	NM_001391680.1	c.262C>T	p.Gln88*
12	18149008	T	A	0/1	missense_variant	MODERATE	OR4C2	NM_001391181.1	c.641T>A	p.Val214Asp
12	18437756	C	A	0/1	missense_variant	MODERATE	OR5D17C	NM_001391191.1	c.164C>A	p.Pro55His
12	23737828	G	A	0/1	missense_variant	MODERATE	OR4C10	NM_001391221.1	c.502C>T	p.Pro168Ser
12	23806055	C	A	0/1	missense_variant	MODERATE	OR4P61	NM_001391223.1	c.110G>T	p.Trp37Leu
12	23806061	G	A	0/1	missense_variant	MODERATE	OR4P61	NM_001391223.1	c.104C>T	p.Ala35Val
12	24003809	G	A	0/1	missense_variant	MODERATE	OR8K74	NM_001391226.1	c.370G>A	p.Asp124Asn
12	25107012	G	A	0/1	missense_variant	MODERATE	OR5AK34	NM_001391269.1	c.322G>A	p.Val108Ile
12	25809372	C	A	0/1	missense_variant	MODERATE	LOC100147109	XM_001917289.5	c.118G>T	p.Val40Leu
12	26383913	G	T	0/1	missense_variant	MODERATE	OR5AZ2	NM_001391286.1	c.787C>A	p.Pro263Thr
12	26535576	C	G	0/1	missense_variant	MODERATE	OR9I1	NM_001391297.1	c.687G>C	p.Lys229Asn
12	26612630	G	A	0/1	stop_gained	HIGH	OR1S1B	XM_001915128.4	c.493C>T	p.Gln165*
12	26612929	T	C	0/1	missense_variant	MODERATE	OR1S1B	XM_001915128.4	c.194A>G	p.Asn65Ser
12	26645136	A	G	0/1	missense_variant	MODERATE	OR10Q1	XM_001497446.4	c.593A>G	p.His198Arg
12	26645238	G	A	0/1	missense_variant	MODERATE	OR10Q1	XM_001497446.4	c.695G>A	p.Arg232His
12	26653412	C	T	0/1	missense_variant	MODERATE	OR1S1	NM_001391305.1	c.86C>T	p.Ala29Val
12	26653908	A	G	0/1	missense_variant	MODERATE	OR1S1	NM_001391305.1	c.582A>G	p.Ile194Met
12	26687529	C	T	0/1	missense_variant	MODERATE	OR10Q2	XM_001497494.4	c.880G>A	p.Val294Ile
12	26687708	T	C	0/1	missense_variant	MODERATE	OR10Q2	XM_001497494.4	c.701A>G	p.His234Arg
12	26687808	G	C	0/1	missense_variant	MODERATE	OR10Q2	XM_001497494.4	c.601C>G	p.Gln201Glu
12	26687897	G	A	0/1	missense_variant	MODERATE	OR10Q2	XM_001497494.4	c.512C>T	p.Pro171Leu
12	26688000	T	C	0/1	missense_variant	MODERATE	OR10Q2	XM_001497494.4	c.409A>G	p.Thr137Ala
12	26688048	T	C	0/1	missense_variant	MODERATE	OR10Q2	XM_001497494.4	c.361A>G	p.Ile121Val
12	26688230	C	G	0/1	missense_variant	MODERATE	OR10Q2	XM_001497494.4	c.179G>C	p.Arg60Pro
12	26688362	A	G	0/1	missense_variant	MODERATE	OR10Q2	XM_001497494.4	c.47T>C	p.Phe16Ser
12	26703218	C	T	0/1	missense_variant	MODERATE	OR5B160	NM_001391310.1	c.798G>A	p.Met266Ile
12	26713317	A	G	0/1	missense_variant	MODERATE	OR5B159	NM_001391766.1	c.587T>C	p.Ile196Thr
12	26713827	C	A	0/1	missense_variant	MODERATE	OR5B159	NM_001391766.1	c.77G>T	p.Cys26Phe
12	26734420	G	C	0/1	missense_variant	MODERATE	OR5B155	NM_001391312.1	c.882C>G	p.Asp294Glu
12	26734625	T	A	0/1	missense_variant	MODERATE	OR5B155	NM_001391312.1	c.677A>T	p.Lys226Met
12	26734859	G	A	0/1	missense_variant	MODERATE	OR5B155	NM_001391312.1	c.443C>T	p.Ala148Val
12	26734904	G	A	0/1	missense_variant	MODERATE	OR5B155	NM_001391312.1	c.398C>T	p.Thr133Ile
12	26734979	G	A	0/1	missense_variant	MODERATE	OR5B155	NM_001391312.1	c.323C>T	p.Thr108Ile
12	26735236	A	C	0/1	missense_variant	MODERATE	OR5B155	NM_001391312.1	c.66T>G	p.His22Gln
12	27981883	TG	T	0/1	frameshift_variant	HIGH	LOC111772089	XM_070229625.1	c.2198delC	p.Pro733fs
12	28348758	C	A	0/1	missense_variant	MODERATE	LOC138916472	XM_070229118.1	c.172C>A	p.Pro58Thr
12	33851739	A	G	0/1	missense_variant	MODERATE	LOC138916879	XM_070230484.1	c.515A>G	p.Asn172Ser
12	36446022	C	A	0/1	missense_variant	MODERATE	LOC138916546	XM_070229170.1	c.253C>A	p.Pro85Thr
12	37703364	GC	G	0/1	frameshift_variant	HIGH	SLC15A3	XM_001916178.6	c.152delG	p.Gly51fs
12	37703366	C	T	0/1	missense_variant	MODERATE	SLC15A3	XM_001916178.6	c.151G>A	p.Gly51Ser
12	37845807	G	A	0/1	missense_variant	MODERATE	CD5	XM_005598215.4	c.1204G>A	p.Val402Ile
12	38459725	C	T	0/1	missense_variant	MODERATE	SAXO4	XM_023654161.2	c.877C>T	p.Arg293Trp
12	38726010	A	C	0/1	splice_acceptor_variant&intron_variant	HIGH	FEN1	XM_005598189.4	c.-21-2A>C
12	47606017	C	A	0/1	missense_variant	MODERATE	MRPL23	XM_023654704.2	c.143C>A	p.Ala48Glu
13	7023779	G	T	0/1	missense_variant	MODERATE	LOC138917069	XM_070231442.1	c.3167C>A	p.Ala1056Asp
13	13486619	T	C	0/1	missense_variant	MODERATE	LOC100062625	XM_001494135.5	c.871A>G	p.Ile291Val
13	13486620	G	C	0/1	missense_variant	MODERATE	LOC100062625	XM_001494135.5	c.870C>G	p.Asn290Lys
13	13486621	T	C	0/1	missense_variant	MODERATE	LOC100062625	XM_001494135.5	c.869A>G	p.Asn290Ser
13	30808622	T	G	0/1	missense_variant	MODERATE	LOC100064310	XM_014730035.3	c.1084T>G	p.Ser362Ala
13	30877554	GAGCGTAGAGCTGGGCTTGGCTGGAAGCACTGCCTCTCTGCAGGGGACAGTTTGCCTCAGCCCTGCCCACCATCACCTGGAGCCCTCACCTGT	G	0/1	frameshift_variant&splice_donor_variant&splice_region_variant&intron_variant	HIGH	TUFM	XM_001502226.5	c.1059_1063-10delACAGGTGAGGGCTCCAGGTGATGGTGGGCAGGGCTGAGGCAAACTGTCCCCTGCAGAGAGGCAGTGCTTCCAGCCAAGCCCAGCTCTACGCT	p.Gln354fs
13	30877669	G	T	0/1	missense_variant	MODERATE	TUFM	XM_001502226.5	c.1036C>A	p.Gln346Lys
13	30877675	T	A	0/1	missense_variant	MODERATE	TUFM	XM_001502226.5	c.1030A>T	p.Thr344Ser
13	30879154	A	ATCTTCGTGATGGCTGCAGTCAGCGTGGTCTTCCCGTGGTCCACATGGCCGATGGTACCCACATTCACATGTGG	0/1	splice_acceptor_variant&intron_variant	HIGH	TUFM	XM_001502226.5	c.236-1_236insCCACATGTGAATGTGGGTACCATCGGCCATGTGGACCACGGGAAGACCACGCTGACTGCAGCCATCACGAAGA
13	30916794	A	T	0/1	missense_variant	MODERATE	ATP2A1	XM_001502262.7	c.2221A>T	p.Thr741Ser
13	31165600	C	T	0/1	missense_variant	MODERATE	XPO6	XM_001915898.6	c.2717C>T	p.Ala906Val
13	36183154	G	T	0/1	missense_variant	MODERATE	LOC106780831	XM_070232141.1	c.887G>T	p.Arg296Leu
13	44191366	C	A	0/1	missense_variant	MODERATE	RSL1D1	XM_005598964.4	c.1438C>A	p.Gln480Lys
13	44915628	TG	T	0/1	frameshift_variant	HIGH	DEXI	XM_005598919.4	c.75delG	p.Ser27fs
13	44915630	C	A	0/1	missense_variant	MODERATE	DEXI	XM_005598919.4	c.76C>A	p.Pro26Thr
13	50577751	G	C	0/1	missense_variant	MODERATE	TRAP1	XM_005599008.4	c.662G>C	p.Gly221Ala
13	50577753	G	C	0/1	missense_variant	MODERATE	TRAP1	XM_005599008.4	c.664G>C	p.Ala222Pro
13	50577757	A	G	0/1	missense_variant	MODERATE	TRAP1	XM_005599008.4	c.668A>G	p.Asp223Gly
13	50577758	C	G	0/1	missense_variant	MODERATE	TRAP1	XM_005599008.4	c.669C>G	p.Asp223Glu
13	50577763	G	T	0/1	missense_variant	MODERATE	TRAP1	XM_005599008.4	c.674G>T	p.Arg225Leu
13	51889553	C	A	0/1	missense_variant	MODERATE	ABCA3	XM_023616551.2	c.2617C>A	p.His873Asn
13	51956903	G	C	0/1	missense_variant	MODERATE	PGP	XM_023616560.2	c.553G>C	p.Val185Leu
13	52051117	TG	T	0/1	frameshift_variant	HIGH	PKD1	XM_023616583.2	c.2588delG	p.Gly863fs
14	16939050	GC	G	0/1	frameshift_variant	HIGH	TRIM52	XM_070234703.1	c.1210delC	p.Arg404fs
14	20047614	C	CT	0/1	splice_acceptor_variant&intron_variant	HIGH	HNRNPAB	XM_023617077.2	c.670-2_670-1insA
14	43286018	G	A	0/1	missense_variant	MODERATE	RPS14	XM_001503714.6	c.251G>A	p.Arg84Lys
14	43313844	G	A	0/1	missense_variant	MODERATE	CD74	NM_001099770.1	c.115G>A	p.Val39Ile
14	43313853	G	A	0/1	missense_variant	MODERATE	CD74	NM_001099770.1	c.124G>A	p.Ala42Thr
14	50742191	T	A	0/1	missense_variant	MODERATE	GNPDA1	XM_001503958.7	c.531T>A	p.Asp177Glu
14	50760785	G	T	0/1	missense_variant	MODERATE	RNF14	XM_005614898.4	c.1111C>A	p.His371Asn
14	51373961	CT	C	0/1	frameshift_variant	HIGH	TAF7	XM_070234083.1	c.339delT	p.Ala114fs
14	51373963	G	A	0/1	missense_variant	MODERATE	TAF7	XM_070234083.1	c.340G>A	p.Ala114Thr
14	54562229	A	T	0/1	missense_variant	MODERATE	SPOCK1	XM_001918180.6	c.164A>T	p.Lys55Met
14	59734511	C	A	0/1	missense_variant	MODERATE	RAPGEF6	NM_001301276.2	c.4609C>A	p.Leu1537Ile
14	107687382	G	A	0/1	missense_variant	MODERATE	MAP1B	XM_023618225.2	c.6437C>T	p.Ser2146Phe
14	107687403	G	C	0/1	missense_variant	MODERATE	MAP1B	XM_023618225.2	c.6416C>G	p.Ala2139Gly
14	107687404	C	T	0/1	missense_variant	MODERATE	MAP1B	XM_023618225.2	c.6415G>A	p.Ala2139Thr
14	107690261	T	A	0/1	missense_variant	MODERATE	MAP1B	XM_023618225.2	c.3558A>T	p.Gln1186His
14	108270834	C	A	0/1	missense_variant	MODERATE	LOC100065744	XM_023618233.2	c.678C>A	p.Phe226Leu
14	109174351	TC	T	0/1	frameshift_variant	HIGH	OBSCN	XM_023618276.2	c.22216delG	p.Glu7406fs
14	109174354	T	A	0/1	missense_variant	MODERATE	OBSCN	XM_023618276.2	c.22214A>T	p.Glu7405Val
14	109256663	T	C	0/1	missense_variant	MODERATE	OBSCN	XM_023618276.2	c.4292A>G	p.Asp1431Gly
15	16414180	A	ACCGG	0/1	frameshift_variant	HIGH	RANBP2	XM_014730860.3	c.8561_8562insCCGG	p.Lys2855fs
15	16414182	T	TGACTG	0/1	frameshift_variant	HIGH	RANBP2	XM_014730860.3	c.8559_8560insCAGTC	p.Ser2854fs
15	30922630	G	A	0/1	missense_variant	MODERATE	POLR1B	XM_001495461.7	c.715G>A	p.Val239Ile
15	31958869	A	G	0/1	missense_variant	MODERATE	LOC100065623	unassigned_transcript_746	c.25A>G	p.Ser9Gly
15	31958871	C	G	0/1	missense_variant	MODERATE	LOC100065623	unassigned_transcript_746	c.27C>G	p.Ser9Arg
15	31958887	CTCCCAGGTAAGGAGGGAGAACACTGGAAATGTACTCTCCCAATGTGGTCAGTACTACCTAGCAGTTCAGAGTAGTCCTCTTATAACATGGTTAATAATATGGATGTTTGTTTTTATGTCTGCAA	C	0/1	splice_donor_variant&disruptive_inframe_deletion&splice_region_variant&intron_variant	HIGH	LOC100065623	unassigned_transcript_746	c.44_50-7del	p.Leu15_Gly17delinsArg
15	31959099	A	G	0/1	missense_variant	MODERATE	LOC100065623	unassigned_transcript_746	c.131A>G	p.Gln44Arg
15	31959105	C	G	0/1	missense_variant	MODERATE	LOC100065623	unassigned_transcript_746	c.137C>G	p.Thr46Ser
15	31959110	G	A	0/1	missense_variant	MODERATE	LOC100065623	unassigned_transcript_746	c.142G>A	p.Gly48Ser
15	31959116	A	AG	0/1	frameshift_variant	HIGH	LOC100065623	unassigned_transcript_746	c.148_149insG	p.Asn50fs
15	31959117	A	G	0/1	missense_variant	MODERATE	LOC100065623	unassigned_transcript_746	c.149A>G	p.Asn50Ser
15	31959119	A	AG	0/1	frameshift_variant	HIGH	LOC100065623	unassigned_transcript_746	c.151_152insG	p.Thr51fs
15	31959120	C	G	0/1	missense_variant	MODERATE	LOC100065623	unassigned_transcript_746	c.152C>G	p.Thr51Ser
15	31959122	TGG	T	0/1	frameshift_variant	HIGH	LOC100065623	unassigned_transcript_746	c.155_156delGG	p.Trp52fs
15	31959124	G	T	0/1	missense_variant	MODERATE	LOC100065623	unassigned_transcript_746	c.156G>T	p.Trp52Cys
15	31959128	G	A	0/1	missense_variant	MODERATE	LOC100065623	unassigned_transcript_746	c.160G>A	p.Ala54Thr
15	31959129	C	A	0/1	missense_variant	MODERATE	LOC100065623	unassigned_transcript_746	c.161C>A	p.Ala54Asp
15	31959144	A	G	0/1	missense_variant	MODERATE	LOC100065623	unassigned_transcript_746	c.176A>G	p.Lys59Arg
15	31959156	C	T	0/1	missense_variant	MODERATE	LOC100065623	unassigned_transcript_746	c.188C>T	p.Ala63Val
15	31959159	T	C	0/1	missense_variant	MODERATE	LOC100065623	unassigned_transcript_746	c.191T>C	p.Leu64Pro
15	31959164	T	C	0/1	missense_variant	MODERATE	LOC100065623	unassigned_transcript_746	c.196T>C	p.Phe66Leu
15	31959172	CAG	C	0/1	frameshift_variant	HIGH	LOC100065623	unassigned_transcript_746	c.205_206delAG	p.Ser69fs
15	31959177	A	T	0/1	missense_variant	MODERATE	LOC100065623	unassigned_transcript_746	c.209A>T	p.Lys70Met
15	31959178	G	GCT	0/1	frameshift_variant	HIGH	LOC100065623	unassigned_transcript_746	c.210_211insCT	p.Ala71fs
15	31959182	A	T	0/1	missense_variant	MODERATE	LOC100065623	unassigned_transcript_746	c.214A>T	p.Thr72Ser
15	31959191	C	G	0/1	missense_variant	MODERATE	LOC100065623	unassigned_transcript_746	c.223C>G	p.His75Asp
15	31959192	A	AAT	0/1	frameshift_variant	HIGH	LOC100065623	unassigned_transcript_746	c.224_225insAT	p.His75fs
15	31959193	C	A	0/1	missense_variant	MODERATE	LOC100065623	unassigned_transcript_746	c.225C>A	p.His75Gln
15	31959194	ACT	A	0/1	frameshift_variant	HIGH	LOC100065623	unassigned_transcript_746	c.227_228delCT	p.Thr76fs
15	31959203	T	C	0/1	missense_variant	MODERATE	LOC100065623	unassigned_transcript_746	c.235T>C	p.Ser79Pro
15	31959211	G	C	0/1	missense_variant	MODERATE	LOC100065623	unassigned_transcript_746	c.243G>C	p.Arg81Ser
15	31959225	G	T	0/1	missense_variant	MODERATE	LOC100065623	unassigned_transcript_746	c.257G>T	p.Gly86Val
15	31959227	A	T	0/1	missense_variant	MODERATE	LOC100065623	unassigned_transcript_746	c.259A>T	p.Thr87Ser
15	31959230	T	G	0/1	missense_variant	MODERATE	LOC100065623	unassigned_transcript_746	c.262T>G	p.Trp88Gly
15	32055994	TCCTC	T	0/1	frameshift_variant	HIGH	LOC102150142	unassigned_transcript_747	c.274_277delCTCC	p.Leu92fs
15	32056001	T	TACAC	0/1	frameshift_variant	HIGH	LOC102150142	unassigned_transcript_747	c.280_281insCACA	p.Ser94fs
15	32056008	G	GGA	0/1	frameshift_variant	HIGH	LOC102150142	unassigned_transcript_747	c.286_287insGA	p.Asp96fs
15	32056009	ACT	A	0/1	frameshift_variant	HIGH	LOC102150142	unassigned_transcript_747	c.288_289delCT	p.Asp96fs
15	32056023	G	A	0/1	missense_variant	MODERATE	LOC102150142	unassigned_transcript_747	c.301G>A	p.Asp101Asn
15	32056024	A	G	0/1	missense_variant	MODERATE	LOC102150142	unassigned_transcript_747	c.302A>G	p.Asp101Gly
15	32056028	GTAC	G	0/1	conservative_inframe_deletion	MODERATE	LOC102150142	unassigned_transcript_747	c.307_309delTAC	p.Tyr103del
15	32056033	T	TTCA	0/1	disruptive_inframe_insertion	MODERATE	LOC102150142	unassigned_transcript_747	c.311_312insTCA	p.Leu104_Gln105insGln
15	32056039	A	G	0/1	missense_variant	MODERATE	LOC102150142	unassigned_transcript_747	c.317A>G	p.Lys106Arg
15	32534058	C	A	0/1	missense_variant	MODERATE	LOC102148119	unassigned_transcript_755	c.298G>T	p.Ala100Ser
15	32534086	A	C	0/1	missense_variant	MODERATE	LOC102148119	unassigned_transcript_755	c.270T>G	p.Asp90Glu
15	32595629	T	A	0/1	missense_variant	MODERATE	LOC106781687	unassigned_transcript_758	c.269A>T	p.Asp90Val
15	32595681	T	C	0/1	missense_variant	MODERATE	LOC106781687	unassigned_transcript_758	c.217A>G	p.Ser73Gly
15	32595685	T	TA	0/1	frameshift_variant	HIGH	LOC106781687	unassigned_transcript_758	c.212_213insT	p.Ser72fs
15	32595686	G	GCC	0/1	frameshift_variant	HIGH	LOC106781687	unassigned_transcript_758	c.211_212insGG	p.Ala71fs
15	32595687	C	A	0/1	missense_variant	MODERATE	LOC106781687	unassigned_transcript_758	c.211G>T	p.Ala71Ser
15	32595693	A	G	0/1	missense_variant	MODERATE	LOC106781687	unassigned_transcript_758	c.205T>C	p.Tyr69His
15	32595711	C	G	0/1	missense_variant	MODERATE	LOC106781687	unassigned_transcript_758	c.187G>C	p.Ala63Pro
15	32595713	T	A	0/1	missense_variant	MODERATE	LOC106781687	unassigned_transcript_758	c.185A>T	p.Gln62Leu
15	32595743	T	TAATTCTCATTGGTGG	0/1	conservative_inframe_insertion	MODERATE	LOC106781687	unassigned_transcript_758	c.154_155insCCACCAATGAGAATT	p.Ser51_Tyr52insSerThrAsnGluAsn
15	32595748	GC	G	0/1	frameshift_variant	HIGH	LOC106781687	unassigned_transcript_758	c.149delG	p.Ser50fs
15	32595753	C	G	0/1	missense_variant	MODERATE	LOC106781687	unassigned_transcript_758	c.145G>C	p.Val49Leu
15	34786412	GCCGCCGCCTCCC	G	0/1	disruptive_inframe_deletion	MODERATE	TCF7L1	XM_023618813.2	c.36_47delGGGAGGCGGCGG	p.Gly13_Gly16del
15	34983337	C	CGTGCAGTCTCGTTCCGAGCCCGAGATCCTGGTGCTCCCACTCGCGTTGCTGCAGCAAGAAACCCCCATATAAGAAA	0/1	splice_acceptor_variant&intron_variant	HIGH	TMSB10	NM_001081865.1	c.-15-2_-15-1insTTTCTTATATGGGGGTTTCTTGCTGCAGCAACGCGAGTGGGAGCACCAGGATCTCGGGCTCGGAACGAGACTGCAC
15	44245414	TGGATCTGGTCAGGGGACAAGAATGGTTTTGAGGTAGTTGGGAGCTGTGATGCTAGACCCAGGGTGGGCTCCTGACTCTGGCCTTTTGCGCAGGTATCC	T	0/1	splice_acceptor_variant&conservative_inframe_deletion&splice_region_variant&intron_variant	HIGH	DCTN1	XM_001916726.6	c.2466+71_2472delGGATCTGGTCAGGGGACAAGAATGGTTTTGAGGTAGTTGGGAGCTGTGATGCTAGACCCAGGGTGGGCTCCTGACTCTGGCCTTTTGCGCAGGTATCC	p.Val823_Asp825del
15	67027696	G	A	0/1	missense_variant	MODERATE	FBXO11	XM_001498271.7	c.2293G>A	p.Val765Ile
15	67050204	G	A	0/1	missense_variant	MODERATE	MSH6	XM_023619124.2	c.89C>T	p.Pro30Leu
15	70377337	A	G	0/1	missense_variant	MODERATE	LRPPRC	XM_005600023.4	c.779A>G	p.Lys260Arg
15	84435080	T	G	0/1	missense_variant	MODERATE	ZNF512	XM_005600115.4	c.1267A>C	p.Lys423Gln
15	84595966	G	GCTTTAGAAGATGCCTTCTTGGCTATTGACGCCAAATTGACCACTGAAGAAGTCATTAAAGAGCTGGCACAGATTGCAGGGCGACCCAC	0/1	splice_donor_variant&intron_variant	HIGH	PPM1G	XM_001502269.6	c.276+1_276+2insCTTTAGAAGATGCCTTCTTGGCTATTGACGCCAAATTGACCACTGAAGAAGTCATTAAAGAGCTGGCACAGATTGCAGGGCGACCCAC
15	90942852	T	G	0/1	missense_variant	MODERATE	WDR35	XM_001503372.7	c.3448T>G	p.Cys1150Gly
15	90942876	A	C	0/1	missense_variant	MODERATE	WDR35	XM_001503372.7	c.3472A>C	p.Asn1158His
15	94561563	G	GATAGTAACTGCATCTCGTTGTACCATATGGT	0/1	frameshift_variant	HIGH	DDX1	XM_001502047.7	c.1978_1979insACCATATGGTACAACGAGATGCAGTTACTAT	p.Ser660fs
15	98489804	G	GTGGCAGAACTGGTGAAGCCATT	0/1	splice_donor_variant&intron_variant	HIGH	PDIA6	XM_023619537.2	c.346_346+1insTGGCAGAACTGGTGAAGCCATT
15	107076305	A	ACCCAGACACACAAACAGCACGGACTTGGTAGCCTGTTCCGCCATCTTCCCGCGCGCAGAGGCGCCGAGACACCGCC	0/1	frameshift_variant&splice_region_variant	HIGH	ACP1	XM_001503658.6	c.44_45insGGCGGTGTCTCGGCGCCTCTGCGCGCGGGAAGATGGCGGAACAGGCTACCAAGTCCGTGCTGTTTGTGTGTCTGGG	p.Asn16fs
16	6380144	C	A	0/1	missense_variant	MODERATE	LOC100146242	XM_070237014.1	c.142G>T	p.Gly48Cys
16	11904121	C	CTTGCCAGTTCCAGGAGGTCCTGCCAACAAGACAGCTCTTCCAGCCATTTTCTTGCTTTTGATTAAT	0/1	splice_acceptor_variant&intron_variant	HIGH	RUVBL1	XM_001488101.7	c.229-2_229-1insATTAATCAAAAGCAAGAAAATGGCTGGAAGAGCTGTCTTGTTGGCAGGACCTCCTGGAACTGGCAA
16	42912748	C	A	0/1	missense_variant	MODERATE	TASOR	XM_023620243.2	c.4768C>A	p.Leu1590Ile
16	45931741	GCCCCATGTGACCCTACAGAGCGAGCCTGAAGTTGGAGCCCACCCCAAGCCACCAGTCCCTGAGCCTCATTGCCCCCGTGTCACCCTCAGGTGA	G	0/1	frameshift_variant&splice_acceptor_variant&splice_region_variant&intron_variant	HIGH	TKT	XM_023620281.2	c.1479+17_1483delCCCCATGTGACCCTACAGAGCGAGCCTGAAGTTGGAGCCCACCCCAAGCCACCAGTCCCTGAGCCTCATTGCCCCCGTGTCACCCTCAGGTGA	p.Val494fs
16	46571749	G	A	0/1	missense_variant	MODERATE	NISCH	XM_005600581.4	c.4489C>T	p.Leu1497Phe
16	47044036	G	A	0/1	missense_variant	MODERATE	PCBP4	XM_023620354.2	c.715G>A	p.Ala239Thr
16	49376550	A	G	0/1	missense_variant	MODERATE	IMPDH2	XM_001494550.6	c.640A>G	p.Lys214Glu
16	49376564	G	T	0/1	missense_variant	MODERATE	IMPDH2	XM_001494550.6	c.654G>T	p.Leu218Phe
16	50424049	G	C	0/1	missense_variant	MODERATE	MAP4	XM_005600710.4	c.4792G>C	p.Gly1598Arg
16	50424052	G	C	0/1	missense_variant	MODERATE	MAP4	XM_005600710.4	c.4795G>C	p.Asp1599His
16	50424056	T	C	0/1	missense_variant	MODERATE	MAP4	XM_005600710.4	c.4799T>C	p.Met1600Thr
16	50424057	G	A	0/1	missense_variant	MODERATE	MAP4	XM_005600710.4	c.4800G>A	p.Met1600Ile
16	68859034	GGTACTATTTACCTTAATATGTTTTTATACTTTTGTCTTAAAGGATA	G	0/1	splice_donor_variant&splice_region_variant&intron_variant	HIGH	TOP2B	XM_023620838.2	c.1791+1_1792-42delGTACTATTTACCTTAATATGTTTTTATACTTTTGTCTTAAAGGATA
16	85799933	TCGGCGGCGGCGGCGAGGATGCTGCCTGGGAGGCTGTGCTGGGTGCCGCTCCTGCTGGCGCTGGGCGTGGGGAGCGGCAGCGGCAGCGGCGG	T	0/1	frameshift_variant&start_lost	HIGH	CLSTN2	XM_023621018.2	c.-3_88delAGGATGCTGCCTGGGAGGCTGTGCTGGGTGCCGCTCCTGCTGGCGCTGGGCGTGGGGAGCGGCAGCGGCAGCGGCGGCGGCGGCGGCGGCG	p.Met1fs
16	93098034	A	G	0/1	missense_variant	MODERATE	CPB1	XM_001492044.4	c.513A>G	p.Ile171Met
16	93102098	CAAAA	C	0/1	frameshift_variant	HIGH	CPB1	XM_001492044.4	c.875_878delAAAA	p.Lys292fs
16	93102102	A	AGGCC	0/1	frameshift_variant	HIGH	CPB1	XM_001492044.4	c.877_878insGGCC	p.Asn293fs
17	39607714	T	A	0/1	missense_variant	MODERATE	CKAP2	XM_001488323.6	c.1974T>A	p.Ser658Arg
17	45710458	T	A	0/1	splice_donor_variant&intron_variant	HIGH	TPT1	XM_014732105.3	c.293+2T>A
17	64262117	T	A	0/1	missense_variant	MODERATE	KLHL1	XM_014732127.3	c.605A>T	p.Lys202Ile
17	84940262	A	AAAATCC	0/1	disruptive_inframe_insertion	MODERATE	DCT	XM_014732151.3	c.1124_1125insGGATTT	p.Ser375_Thr376insAspPhe
17	84940263	G	GTGGTGCGCTTTTATTA	0/1	frameshift_variant	HIGH	DCT	XM_014732151.3	c.1123_1124insTAATAAAAGCGCACCA	p.Ser375fs
17	84940265	G	GTTTCGCTTTCATGGAATCTTTAACAATTTACGGTCTAGTTGTTGCTTTAGCACTTCTATTCGCTAACCCATTCGCTGGTTAAT	0/1	frameshift_variant&stop_gained	HIGH	DCT	XM_014732151.3	c.1121_1122insATTAACCAGCGAATGGGTTAGCGAATAGAAGTGCTAAAGCAACAACTAGACCGTAAATTGTTAAAGATTCCATGAAAGCGAAA	p.Asn374fs
17	100631291	T	C	0/1	missense_variant	MODERATE	ADPRHL1	XM_005601354.4	c.4478A>G	p.Gln1493Arg
17	100631301	T	C	0/1	missense_variant	MODERATE	ADPRHL1	XM_005601354.4	c.4468A>G	p.Arg1490Gly
18	3521424	G	C	0/1	missense_variant	MODERATE	WDR33	XM_014732364.3	c.3587G>C	p.Gly1196Ala
18	3521430	G	C	0/1	missense_variant	MODERATE	WDR33	XM_014732364.3	c.3593G>C	p.Gly1198Ala
18	3521433	C	T	0/1	missense_variant	MODERATE	WDR33	XM_014732364.3	c.3596C>T	p.Pro1199Leu
18	3521448	A	G	0/1	missense_variant	MODERATE	WDR33	XM_014732364.3	c.3611A>G	p.Lys1204Arg
18	48903201	TG	T	0/1	frameshift_variant	HIGH	CERS6	NM_001301183.2	c.64delG	p.Ala22fs
18	49622978	C	T	0/1	missense_variant	MODERATE	LRP2	XM_005601570.4	c.2810G>A	p.Arg937Gln
18	51779614	A	AGG	0/1	splice_donor_variant&intron_variant	HIGH	SLC25A12	XM_070241223.1	c.-59+1_-59+2insCC
18	52755519	T	C	0/1	missense_variant	MODERATE	RAPGEF4	XM_023621997.2	c.2885T>C	p.Ile962Thr
18	52999435	C	G	0/1	missense_variant	MODERATE	CDCA7	XM_023622010.2	c.521C>G	p.Pro174Arg
18	52999437	G	C	0/1	missense_variant	MODERATE	CDCA7	XM_023622010.2	c.523G>C	p.Glu175Gln
18	52999468	G	A	0/1	missense_variant	MODERATE	CDCA7	XM_023622010.2	c.554G>A	p.Ser185Asn
18	52999489	A	G	0/1	missense_variant	MODERATE	CDCA7	XM_023622010.2	c.575A>G	p.Asn192Ser
18	57552073	C	T	0/1	missense_variant	MODERATE	TTN	XM_070241291.1	c.49840G>A	p.Val16614Ile
18	73492102	C	CCTTTGGCCCCATTGTAACGGCCACAGCATCGGCTAAAAGGT	0/1	splice_acceptor_variant&intron_variant	HIGH	HSPD1	XM_023622284.2	c.175-1_175insACCTTTTAGCCGATGCTGTGGCCGTTACAATGGGGCCAAAG
18	73508802	T	C	0/1	missense_variant	MODERATE	MOB4	XM_023622288.2	c.85T>C	p.Ser29Pro
18	76280576	C	A	0/1	missense_variant	MODERATE	LOC100146833	XM_023622327.2	c.1882G>T	p.Asp628Tyr
18	79346966	GA	G	0/1	frameshift_variant	HIGH	ICOS	XM_001497868.7	c.206delA	p.Glu69fs
18	79346968	G	T	0/1	missense_variant	MODERATE	ICOS	XM_001497868.7	c.207G>T	p.Glu69Asp
18	81211929	C	T	0/1	missense_variant	MODERATE	NDUFS1	XM_023622482.2	c.1660G>A	p.Val554Ile
18	82864215	C	T	0/1	missense_variant	MODERATE	IDH1	NM_001195527.1	c.707G>A	p.Arg236Lys
19	6730711	G	A	0/1	missense_variant	MODERATE	LOC138919063	XM_070243073.1	c.1850G>A	p.Cys617Tyr
19	7607029	G	A	0/1	missense_variant	MODERATE	LOC138919071	XM_070243104.1	c.764C>T	p.Ala255Val
19	7607033	C	G	0/1	missense_variant	MODERATE	LOC138919071	XM_070243104.1	c.760G>C	p.Glu254Gln
19	16335768	T	A	0/1	missense_variant	MODERATE	BCHE	NM_001081850.1	c.1276A>T	p.Ile426Phe
19	16335791	T	C	0/1	missense_variant	MODERATE	BCHE	NM_001081850.1	c.1253A>G	p.Asp418Gly
19	16335802	T	A	0/1	missense_variant	MODERATE	BCHE	NM_001081850.1	c.1242A>T	p.Arg414Ser
19	16335816	C	G	0/1	missense_variant	MODERATE	BCHE	NM_001081850.1	c.1228G>C	p.Ala410Pro
19	16335831	A	C	0/1	missense_variant	MODERATE	BCHE	NM_001081850.1	c.1213T>G	p.Leu405Val
19	16335838	C	T	0/1	missense_variant	MODERATE	BCHE	NM_001081850.1	c.1206G>A	p.Met402Ile
19	16335839	A	G	0/1	missense_variant	MODERATE	BCHE	NM_001081850.1	c.1205T>C	p.Met402Thr
19	17955163	G	T	0/1	missense_variant	MODERATE	LOC138918869	XM_070242439.1	c.566C>A	p.Pro189Gln
19	21256230	C	A	0/1	splice_acceptor_variant&intron_variant	HIGH	RPL22L1	XM_003363314.4	c.103-1G>T
19	21256231	T	A	0/1	splice_acceptor_variant&intron_variant	HIGH	RPL22L1	XM_003363314.4	c.103-2A>T
19	44172632	G	GAACAACACAGTCACTCCTGGCGGCAAACCAAACAAAACCAGAGTCATCTGGGGAA	0/1	splice_donor_variant&intron_variant	HIGH	RPL35A	NM_001163880.1	c.164_164+1insCAACACAGTCACTCCTGGCGGCAAACCAAACAAAACCAGAGTCATCTGGGGAAAA
19	48250656	T	C	0/1	missense_variant	MODERATE	STXBP5L	XM_001500461.7	c.554A>G	p.Glu185Gly
19	49436594	G	T	0/1	missense_variant	MODERATE	CD80	XM_005601958.4	c.89G>T	p.Cys30Phe
19	49436604	A	C	0/1	missense_variant&splice_region_variant	MODERATE	CD80	XM_005601958.4	c.99A>C	p.Leu33Phe
19	55821051	T	C	0/1	missense_variant	MODERATE	ABHD10	XM_001503160.5	c.845A>G	p.Lys282Arg
19	55821124	G	T	0/1	missense_variant	MODERATE	ABHD10	XM_001503160.5	c.772C>A	p.Leu258Met
20	9206264	T	C	0/1	missense_variant	MODERATE	DSP	XM_023624425.2	c.3341T>C	p.Ile1114Thr
20	28741078	C	G	0/1	missense_variant	MODERATE	H3C11	NM_001374452.1	c.290G>C	p.Cys97Ser
20	28741079	A	C	0/1	missense_variant	MODERATE	H3C11	NM_001374452.1	c.289T>G	p.Cys97Gly
20	28741097	T	G	0/1	missense_variant	MODERATE	H3C11	NM_001374452.1	c.271A>C	p.Met91Leu
20	28741105	G	T	0/1	stop_gained	HIGH	H3C11	NM_001374452.1	c.263C>A	p.Ser88*
20	28741106	A	G	0/1	missense_variant	MODERATE	H3C11	NM_001374452.1	c.262T>C	p.Ser88Pro
20	31155073	T	C	0/1	missense_variant	MODERATE	OR11A1	NM_001391012.1	c.40A>G	p.Ile14Val
20	31155077	T	G	0/1	missense_variant	MODERATE	OR11A1	NM_001391012.1	c.36A>C	p.Gln12His
20	31155085	T	C	0/1	missense_variant	MODERATE	OR11A1	NM_001391012.1	c.28A>G	p.Arg10Gly
20	32825585	G	A	0/1	missense_variant	MODERATE	MRPS18B	XM_001491810.6	c.709G>A	p.Glu237Lys
20	32825588	G	A	0/1	missense_variant	MODERATE	MRPS18B	XM_001491810.6	c.712G>A	p.Val238Ile
20	32825595	T	C	0/1	missense_variant	MODERATE	MRPS18B	XM_001491810.6	c.719T>C	p.Leu240Pro
20	32825598	C	G	0/1	missense_variant	MODERATE	MRPS18B	XM_001491810.6	c.722C>G	p.Thr241Arg
20	32825613	G	C	0/1	missense_variant	MODERATE	MRPS18B	XM_001491810.6	c.737G>C	p.Gly246Ala
20	34644245	G	GATCTTGCATGAACTTGCGGCAGACTGGACGGATCTCTTTGCTCAAGGTAGCACTGAACATCATGAC	0/1	splice_acceptor_variant&intron_variant	HIGH	DDX39B	XM_005603694.4	c.736-1_736insGTCATGATGTTCAGTGCTACCTTGAGCAAAGAGATCCGTCCAGTCTGCCGCAAGTTCATGCAAGAT
20	56181676	C	G	0/1	missense_variant	MODERATE	HMGCLL1	XM_001499426.6	c.839G>C	p.Gly280Ala
21	17448526	C	A	0/1	missense_variant	MODERATE	IQCN	XM_023625486.2	c.1004G>T	p.Cys335Phe
21	21103922	C	A	0/1	missense_variant	MODERATE	MAST4	XM_014734845.3	c.6429G>T	p.Lys2143Asn
21	27013575	T	C	0/1	missense_variant	MODERATE	ERCC8	XM_070246239.1	c.455T>C	p.Ile152Thr
21	31318261	T	A	0/1	missense_variant	MODERATE	IL31RA	XM_070246246.1	c.1826A>T	p.Lys609Met
21	38149560	C	T	0/1	missense_variant	MODERATE	HMGCS1	XM_001498346.7	c.709C>T	p.Arg237Cys	1.03
21	46901443	G	A	0/1	missense_variant	MODERATE	MTMR12	XM_023625797.2	c.1498G>A	p.Gly500Arg
21	62959283	A	C	0/1	missense_variant	MODERATE	LOC138919756	XM_070246042.1	c.1099T>G	p.Phe367Val
21	65445838	A	C	0/1	missense_variant	MODERATE	SEMA5A	XM_023625852.2	c.2830A>C	p.Asn944His
21	65445844	A	C	0/1	missense_variant	MODERATE	SEMA5A	XM_023625852.2	c.2836A>C	p.Ile946Leu
21	67458365	T	TAA	0/1	frameshift_variant	HIGH	NSUN2	XM_001501223.6	c.1047_1048insAA	p.Ser350fs
21	67458366	TCG	T	0/1	frameshift_variant	HIGH	NSUN2	XM_001501223.6	c.1049_1050delCG	p.Ser350fs
21	67458399	C	A	0/1	missense_variant	MODERATE	NSUN2	XM_001501223.6	c.1081C>A	p.Leu361Ile
22	938297	A	C	0/1	missense_variant	MODERATE	PYGB	XM_023625957.2	c.55A>C	p.Ile19Leu
22	938299	C	G	0/1	missense_variant	MODERATE	PYGB	XM_023625957.2	c.57C>G	p.Ile19Met
22	7886471	CTGGAGAGGGAAATGGCAAAAACAA	C	0/1	splice_acceptor_variant&splice_region_variant&intron_variant	HIGH	DSTN	XM_023626083.2	c.312-25_312-2delTTGTTTTTGCCATTTCCCTCTCCA
22	23702571	G	T	0/1	missense_variant	MODERATE	TPX2	XM_001499757.7	c.1439G>T	p.Arg480Leu
22	23702576	G	A	0/1	missense_variant	MODERATE	TPX2	XM_001499757.7	c.1444G>A	p.Val482Ile
22	28622877	G	GGATGTTTTTGAAC	0/1	splice_donor_variant&intron_variant	HIGH	RPN2	XM_023626530.2	c.986+1_986+2insGATGTTTTTGAAC
22	34855327	T	C	0/1	missense_variant	MODERATE	ADA	XM_023626613.2	c.400A>G	p.Ser134Gly
22	42089396	C	T	0/1	missense_variant	MODERATE	ZNF217	XM_023626767.2	c.232G>A	p.Val78Met
22	44308805	T	G	0/1	missense_variant	MODERATE	GCNT7	XM_001914867.5	c.143A>C	p.Tyr48Ser
22	50332077	GATA	G	0/1	disruptive_inframe_deletion	MODERATE	EEF1A2	XM_023626927.2	c.258_260delTAT	p.Ile87del
22	50332084	T	TGCC	0/1	conservative_inframe_insertion	MODERATE	EEF1A2	XM_023626927.2	c.253_254insGGC	p.Tyr85delinsTrpHis
22	50332085	A	AGCGGTCAGTGAAGAACTC	0/1	conservative_inframe_insertion	MODERATE	EEF1A2	XM_023626927.2	c.252_253insGAGTTCTTCACTGACCGC	p.Lys84_Tyr85insGluPhePheThrAspArg
22	50332094	TCTCGAACTTCCA	T	0/1	conservative_inframe_deletion	MODERATE	EEF1A2	XM_023626927.2	c.232_243delTGGAAGTTCGAG	p.Trp78_Glu81del
22	50332107	G	GC	0/1	frameshift_variant	HIGH	EEF1A2	XM_023626927.2	c.230_231insG	p.Trp78fs
22	50332110	GGAGATGT	G	0/1	frameshift_variant	HIGH	EEF1A2	XM_023626927.2	c.221_227delACATCTC	p.Asp74fs
22	50332125	G	C	0/1	missense_variant	MODERATE	EEF1A2	XM_023626927.2	c.213C>G	p.Ile71Met
22	50332127	T	C	0/1	missense_variant	MODERATE	EEF1A2	XM_023626927.2	c.211A>G	p.Ile71Val
22	50332144	G	T	0/1	missense_variant	MODERATE	EEF1A2	XM_023626927.2	c.194C>A	p.Ala65Glu
22	50560578	GCC	G	0/1	frameshift_variant	HIGH	SLC2A4RG	XM_023626952.1	c.235_236delCC	p.Pro79fs
23	18517801	A	AATTTAAGCATTCCACAGCATCAGATTCGAGCGGGAG	0/1	splice_acceptor_variant&intron_variant	HIGH	HNRNPK	NM_001308349.2	c.403-1_403insCTCCCGCTCGAATCTGATGCTGTGGAATGCTTAAAT		0.22
23	53349872	G	T	0/1	missense_variant	MODERATE	IFN-OMEGA2	NM_001114536.2	c.79C>A	p.Pro27Thr
24	15861458	T	A	0/1	missense_variant	MODERATE	SAMD4A	XM_014735604.3	c.76T>A	p.Ser26Thr
24	16640144	G	C	0/1	missense_variant	MODERATE	KTN1	XM_023627778.2	c.1585G>C	p.Val529Leu
24	20491010	C	G	0/1	missense_variant	MODERATE	DHRS7	XM_014735625.3	c.850G>C	p.Val284Leu
24	24235696	C	T	0/1	missense_variant	MODERATE	HSPA2	XM_005605529.4	c.754C>T	p.His252Tyr
24	24235707	C	CCTGAAG	0/1	conservative_inframe_insertion	MODERATE	HSPA2	XM_005605529.4	c.765_766insCTGAAG	p.Asp255_Ile256insLeuLys
24	24235709	T	C	0/1	missense_variant	MODERATE	HSPA2	XM_005605529.4	c.767T>C	p.Ile256Thr
24	24235711	G	T	0/1	missense_variant	MODERATE	HSPA2	XM_005605529.4	c.769G>T	p.Ala257Ser
24	24235716	CAACAAG	C	0/1	conservative_inframe_deletion	MODERATE	HSPA2	XM_005605529.4	c.775_780delAACAAG	p.Asn259_Lys260del
24	24235729	G	C	0/1	missense_variant	MODERATE	HSPA2	XM_005605529.4	c.787G>C	p.Val263Leu
24	24235773	G	GTCT	0/1	conservative_inframe_insertion	MODERATE	HSPA2	XM_005605529.4	c.831_832insTCT	p.Ser278dup
24	24235775	GCT	G	0/1	frameshift_variant	HIGH	HSPA2	XM_005605529.4	c.835_836delTC	p.Ser279fs
24	27565558	T	G	0/1	stop_gained	HIGH	RAD51B	XM_070249659.1	c.1052T>G	p.Leu351*
24	32368953	G	T	0/1	missense_variant	MODERATE	MIDEAS	XM_001916424.5	c.802C>A	p.Leu268Met
24	57699280	G	GA	0/1	splice_donor_variant&intron_variant	HIGH	EIF5	XM_023628458.2	c.439_439+1insA
24	57699281	G	GAA	0/1	splice_donor_variant&intron_variant	HIGH	EIF5	XM_023628458.2	c.439+1_439+2insAA
24	57848685	C	T	0/1	missense_variant	MODERATE	CKB	XM_023628473.2	c.1129G>A	p.Val377Met
24	57850931	CCCTGGGGGCCGAGAGGGGGTGAGAGCCGGGAGATCCCTCCCCAAAACGCCCCGCCGCCCTGGGCCGCCCCGCA	C	0/1	frameshift_variant&splice_acceptor_variant&splice_donor_variant&splice_region_variant&intron_variant	HIGH	CKB	XM_023628473.2	c.348+2_349delTGCGGGGCGGCCCAGGGCGGCGGGGCGTTTTGGGGAGGGATCTCCCGGCTCTCACCCCCTCTCGGCCCCCAGG	p.Gly117fs
24	57851093	C	A	0/1	missense_variant	MODERATE	CKB	XM_023628473.2	c.261G>T	p.Glu87Asp
24	57851105	G	T	0/1	missense_variant	MODERATE	CKB	XM_023628473.2	c.249C>A	p.Asp83Glu
24	57851162	T	C	0/1	splice_acceptor_variant&intron_variant	HIGH	CKB	XM_023628473.2	c.194-2A>G
24	57851444	C	G	0/1	missense_variant	MODERATE	CKB	XM_023628473.2	c.74G>C	p.Gly25Ala
24	57851493	T	C	0/1	missense_variant	MODERATE	CKB	XM_023628473.2	c.25A>G	p.Thr9Ala
24	60067048	T	C	0/1	missense_variant	MODERATE	LOC111770440	unassigned_transcript_1177	c.254A>G	p.Asp85Gly
24	60067052	A	G	0/1	missense_variant	MODERATE	LOC111770440	unassigned_transcript_1177	c.250T>C	p.Tyr84His
24	60067061	A	T	0/1	missense_variant	MODERATE	LOC111770440	unassigned_transcript_1177	c.241T>A	p.Tyr81Asn
24	60067062	G	C	0/1	missense_variant	MODERATE	LOC111770440	unassigned_transcript_1177	c.240C>G	p.Ile80Met
24	60067065	A	C	0/1	stop_gained	HIGH	LOC111770440	unassigned_transcript_1177	c.237T>G	p.Tyr79*
24	60067066	T	C	0/1	missense_variant	MODERATE	LOC111770440	unassigned_transcript_1177	c.236A>G	p.Tyr79Cys
24	60067072	G	A	0/1	missense_variant	MODERATE	LOC111770440	unassigned_transcript_1177	c.230C>T	p.Thr77Met
24	60067094	G	T	0/1	missense_variant	MODERATE	LOC111770440	unassigned_transcript_1177	c.208C>A	p.Pro70Thr
24	60067111	C	T	0/1	missense_variant	MODERATE	LOC111770440	unassigned_transcript_1177	c.191G>A	p.Ser64Asn
24	60067113	C	G	0/1	missense_variant	MODERATE	LOC111770440	unassigned_transcript_1177	c.189G>C	p.Met63Ile
24	60067116	AGAG	A	0/1	disruptive_inframe_deletion	MODERATE	LOC111770440	unassigned_transcript_1177	c.183_185delCTC	p.Ser62del
24	60067121	A	C	0/1	missense_variant	MODERATE	LOC111770440	unassigned_transcript_1177	c.181T>G	p.Tyr61Asp
24	60067125	A	ACTG	0/1	disruptive_inframe_insertion	MODERATE	LOC111770440	unassigned_transcript_1177	c.176_177insCAG	p.Thr59_Tyr60insSer
24	60067132	C	G	0/1	missense_variant	MODERATE	LOC111770440	unassigned_transcript_1177	c.170G>C	p.Ser57Thr
24	60067136	C	A	0/1	missense_variant	MODERATE	LOC111770440	unassigned_transcript_1177	c.166G>T	p.Asp56Tyr
24	60352937	C	A	0/1	missense_variant	MODERATE	LOC111770424	unassigned_transcript_1178	c.280G>T	p.Ala94Ser
24	60352985	G	A	0/1	missense_variant	MODERATE	LOC111770424	unassigned_transcript_1178	c.232C>T	p.His78Tyr
24	60352987	G	T	0/1	missense_variant	MODERATE	LOC111770424	unassigned_transcript_1178	c.230C>A	p.Thr77Lys
24	60352990	C	T	0/1	missense_variant	MODERATE	LOC111770424	unassigned_transcript_1178	c.227G>A	p.Ser76Asn
24	60352994	C	T	0/1	missense_variant	MODERATE	LOC111770424	unassigned_transcript_1178	c.223G>A	p.Gly75Ser
24	60353001	ACTGT	A	0/1	frameshift_variant	HIGH	LOC111770424	unassigned_transcript_1178	c.212_215delACAG	p.Asn71fs
24	60353007	A	ATGAT	0/1	frameshift_variant	HIGH	LOC111770424	unassigned_transcript_1178	c.209_210insATCA	p.Asn71fs
24	60353011	C	A	0/1	missense_variant	MODERATE	LOC111770424	unassigned_transcript_1178	c.206G>T	p.Gly69Val
24	60353024	G	C	0/1	missense_variant	MODERATE	LOC111770424	unassigned_transcript_1178	c.193C>G	p.Gln65Glu
24	60353056	C	T	0/1	missense_variant	MODERATE	LOC111770424	unassigned_transcript_1178	c.161G>A	p.Ser54Asn
24	60353057	T	G	0/1	missense_variant	MODERATE	LOC111770424	unassigned_transcript_1178	c.160A>C	p.Ser54Arg
24	60353114	C	T	0/1	missense_variant	MODERATE	LOC111770424	unassigned_transcript_1178	c.103G>A	p.Gly35Arg
24	60353123	T	G	0/1	missense_variant	MODERATE	LOC111770424	unassigned_transcript_1178	c.94A>C	p.Lys32Gln
24	60481644	T	G	0/1	missense_variant	MODERATE	LOC100629293	unassigned_transcript_1181	c.241A>C	p.Thr81Pro
24	60481661	A	AG	0/1	frameshift_variant	HIGH	LOC100629293	unassigned_transcript_1181	c.223_224insC	p.Leu75fs
24	60481678	C	G	0/1	missense_variant	MODERATE	LOC100629293	unassigned_transcript_1181	c.207G>C	p.Met69Ile
24	60481716	A	G	0/1	missense_variant	MODERATE	LOC100629293	unassigned_transcript_1181	c.169T>C	p.Cys57Arg
24	60481717	G	C	0/1	missense_variant	MODERATE	LOC100629293	unassigned_transcript_1181	c.168C>G	p.Phe56Leu
24	60481719	A	C	0/1	missense_variant	MODERATE	LOC100629293	unassigned_transcript_1181	c.166T>G	p.Phe56Val
24	60481725	T	C	0/1	missense_variant	MODERATE	LOC100629293	unassigned_transcript_1181	c.160A>G	p.Ser54Gly
24	60481745	G	C	0/1	missense_variant	MODERATE	LOC100629293	unassigned_transcript_1181	c.140C>G	p.Ala47Gly
24	60481746	C	T	0/1	missense_variant	MODERATE	LOC100629293	unassigned_transcript_1181	c.139G>A	p.Ala47Thr
24	60481757	G	C	0/1	missense_variant	MODERATE	LOC100629293	unassigned_transcript_1181	c.128C>G	p.Thr43Arg
24	60481758	T	C	0/1	missense_variant	MODERATE	LOC100629293	unassigned_transcript_1181	c.127A>G	p.Thr43Ala
24	60481772	C	T	0/1	missense_variant	MODERATE	LOC100629293	unassigned_transcript_1181	c.113G>A	p.Arg38Lys
24	60481781	TG	T	0/1	frameshift_variant	HIGH	LOC100629293	unassigned_transcript_1181	c.103delC	p.Gln35fs
24	60481790	C	CT	0/1	frameshift_variant	HIGH	LOC100629293	unassigned_transcript_1181	c.94dupA	p.Ser32fs
25	15150750	G	C	0/1	missense_variant	MODERATE	MSANTD3	XM_005605659.4	c.271G>C	p.Glu91Gln	0.22
25	15150756	G	C	0/1	missense_variant	MODERATE	MSANTD3	XM_005605659.4	c.277G>C	p.Val93Leu	0.22
25	26517579	G	T	0/1	missense_variant	MODERATE	POLE3	XM_023628692.2	c.356C>A	p.Pro119Gln	0.31
25	40309853	C	T	0/1	missense_variant	MODERATE	LOC100147452	XM_070251589.1	c.859C>T	p.Arg287Cys
25	40314541	GC	G	0/1	frameshift_variant	HIGH	LOC100146151	XM_001915067.5	c.250delG	p.Ala84fs
25	40499904	AGGAGGCGGGGGCCGGGGAGGCGGGCGG	A	0/1	conservative_inframe_deletion	MODERATE	IER5L	XM_023629105.2	c.670_696delCCGCCCGCCTCCCCGGCCCCCGCCTCC	p.Pro224_Ser232del	0.22
25	40818859	GC	G	0/1	frameshift_variant	HIGH	C25H9orf50	XM_023629113.2	c.262delG	p.Ala88fs
25	46870299	C	T	0/1	missense_variant&splice_region_variant	MODERATE	PTGDS	NM_001081868.1	c.331C>T	p.His111Tyr	0.31
26	30241988	C	T	0/1	missense_variant	MODERATE	MRPL39	XM_001496687.7	c.485G>A	p.Ser162Asn
26	30241995	C	T	0/1	missense_variant	MODERATE	MRPL39	XM_001496687.7	c.478G>A	p.Val160Met
26	35558083	A	G	0/1	missense_variant	MODERATE	SCAF4	XM_023630006.2	c.3299T>C	p.Val1100Ala
26	43894206	T	A	0/1	missense_variant	MODERATE	BACE2	XM_023630202.2	c.1387T>A	p.Leu463Met
26	44185656	GCACACTGCGGGCCTGCAGCTCACGGGCACA	G	0/1	disruptive_inframe_deletion	MODERATE	LOC106782611	XM_014736388.3	c.105_134delTGTGCCCGTGAGCTGCAGGCCCGCAGTGTG	p.Val36_Cys45del
26	48684404	T	TC	0/1	frameshift_variant	HIGH	S100B	XM_001487892.7	c.282_*1insG	p.Ter94fs
27	17115187	TA	T	0/1	frameshift_variant	HIGH	LOC138921107	XM_070253481.1	c.463delT	p.Tyr155fs
27	50124316	GC	G	0/1	frameshift_variant	HIGH	WDR17	XM_070253529.1	c.388delG	p.Ala130fs
27	50124319	G	T	0/1	missense_variant	MODERATE	WDR17	XM_070253529.1	c.386C>A	p.Pro129Gln
28	13513691	T	G	0/1	splice_donor_variant&intron_variant	HIGH	MYF6	NM_001317257.1	c.610+2T>G
28	31276003	A	C	0/1	missense_variant	MODERATE	DRAM1	XM_001497185.6	c.644A>C	p.Tyr215Ser
28	32896184	T	TCGGGTCGGTCAGAGCTGACGATGAAGTTGATGTGGA	0/1	disruptive_inframe_insertion&splice_region_variant	MODERATE	HSP90B1	NM_001163873.1	c.47_48insCGGGTCGGTCAGAGCTGACGATGAAGTTGATGTGGA	p.Phe16_Gly17insGlySerValArgAlaAspAspGluValAspValAsp
28	38488768	C	A	0/1	missense_variant	MODERATE	MCM5	XM_001499894.5	c.2086C>A	p.Gln696Lys
28	39362690	T	TC	0/1	frameshift_variant	HIGH	EIF3D	XM_001500445.6	c.997dupG	p.Glu333fs
28	39362693	T	TCCCCATTCTCAAGCAC	0/1	frameshift_variant&stop_gained	HIGH	EIF3D	XM_001500445.6	c.994_995insGTGCTTGAGAATGGGG	p.Lys332fs
28	39362696	C	CTGGGAGAAATTGTGGTTGATGTAGGTTGCCTCCATGGCCAGGTTGCGGGGTGAATTGAAGGAATTA	0/1	conservative_inframe_insertion&splice_region_variant	MODERATE	EIF3D	XM_001500445.6	c.991_992insTAATTCCTTCAATTCACCCCGCAACCTGGCCATGGAGGCAACCTACATCAACCACAATTTCTCCCA	p.Gly331delinsValIleProSerIleHisProAlaThrTrpProTrpArgGlnProThrSerThrThrIleSerProSer
28	41411972	G	A	0/1	missense_variant	MODERATE	LOC138921136	XM_070253637.1	c.89G>A	p.Arg30Gln
28	41599381	T	TATAAATCTTCTTGTTGATCTCAGTGCGGTGATG	0/1	conservative_inframe_insertion	MODERATE	RPL3	XM_005606648.3	c.855_856insCATCACCGCACTGAGATCAACAAGAAGATTTAT	p.Tyr285_Lys286insHisHisArgThrGluIleAsnLysLysIleTyr
28	41599386	A	T	0/1	missense_variant&splice_region_variant	MODERATE	RPL3	XM_005606648.3	c.851T>A	p.Ile284Asn
28	43537234	A	G	0/1	missense_variant	MODERATE	XRCC6	XM_001500354.6	c.1316A>G	p.Lys439Arg
28	47130368	T	G	0/1	missense_variant	MODERATE	ATXN10	XM_023631242.2	c.954T>G	p.Asp318Glu
28	47937717	GA	G	0/1	frameshift_variant	HIGH	GRAMD4	XM_023631342.2	c.467delA	p.Glu156fs
28	47937719	G	T	0/1	missense_variant	MODERATE	GRAMD4	XM_023631342.2	c.468G>T	p.Glu156Asp
28	49962226	C	T	0/1	missense_variant	MODERATE	LOC138921245	XM_070254225.1	c.173C>T	p.Thr58Met
28	49962257	G	C	0/1	missense_variant	MODERATE	LOC138921245	XM_070254225.1	c.204G>C	p.Met68Ile
29	17280589	A	AACATGAAGCCAAAATCAAGTCATTGACTGAATACCTTC	0/1	frameshift_variant&stop_gained	HIGH	KIF5B	XM_023632229.2	c.1840_1841insCATGAAGCCAAAATCAAGTCATTGACTGAATACCTTCA	p.Gln615fs
29	22243052	T	G	0/1	missense_variant	MODERATE	ANKRD26	XM_023632155.2	c.54T>G	p.Ser18Arg
29	33820766	T	C	0/1	missense_variant	MODERATE	NUDT5	XM_001499156.6	c.467T>C	p.Val156Ala
29	40090252	T	G	0/1	missense_variant	MODERATE	LOC100070570	XM_001500882.5	c.118T>G	p.Leu40Val
29	40090265	C	T	0/1	missense_variant	MODERATE	LOC100070570	XM_001500882.5	c.131C>T	p.Ala44Val
29	43828543	G	A	0/1	missense_variant	MODERATE	LOC100630801	XM_023632026.2	c.736G>A	p.Glu246Lys
29	43828555	G	A	0/1	missense_variant	MODERATE	LOC100630801	XM_023632026.2	c.748G>A	p.Glu250Lys
30	14500303	G	C	0/1	missense_variant	MODERATE	AHCTF1	XM_023632557.2	c.6857C>G	p.Ala2286Gly
30	17713887	A	ATGTCGATGGAGCAGCCAAGGAGAGAGCCTTTTTGCAGAGCTT	0/1	conservative_inframe_insertion&splice_region_variant	MODERATE	CAPN2	XM_023632677.2	c.730_731insAAGCTCTGCAAAAAGGCTCTCTCCTTGGCTGCTCCATCGACA	p.Lys230_Asp243dup
